# Supplementary material for: Bis(cyclo­hexyl­ammonium) terephthalate
Source: Acta Crystallogr Sect E Struct Rep Online. 2012 Apr 28;68(Pt 5):o1579. doi: 10.1107/S1600536812017035 (PMC3344674; doi:10.1107/S1600536812017035)
Supplement: Supplementary file 1 [file e-68-o1579-sup1.cif]

##############################################################################
#                                                                            #
# This CIF contains the data in a paper accepted for publication in          #
# Acta Crystallographica Section E. It conforms to the requirements of       #
# Notes for Authors for Acta Crystallographica Section E, and has been       #
# peer reviewed under the auspices of the IUCr Commission on Journals.       #
#                                                                            #
# Full details of the Crystallographic Information File format               #
# are given in the paper "The Crystallographic Information File (CIF):       #
# a New Standard Archive File for Crystallography" by S. R. Hall, F. H.      #
# Allen and I. D. Brown [Acta Cryst. (1991), A47, 655-685].                  #
#                                                                            #
# The current version of the core CIF dictionary is obtainable from          #
# ftp://ftp.iucr.org/pub/cif_core.dic.                                       #
#                                                                            #
# Software is freely available for graphical display of the structure(s)     #
# in this CIF. For information consult the CIF software page                 #
# http://www.iucr.org/resources/cif/software.                                #
#                                                                            #
# This file may be used for bona fide research purposes within the           #
# scientific community so long as proper attribution is given to the journal # 
# article from which it was obtained.                                        #
#                                                                            #
##############################################################################
data_I
_audit_creation_method     SHELXL-97
_chemical_name_systematic
;
Bis(cyclohexylammonium) terephthalate
;
_chemical_name_common     ?
_chemical_formula_moiety     '2(C6 H14 N +), C8 H4 O4 2-'
_chemical_formula_sum     'C20 H32 N2 O4'
_chemical_formula_iupac     '2C6 H14 N +, C8 H4 O4 2-'
_chemical_formula_weight     364.48
_chemical_melting_point     ?
_symmetry_cell_setting     monoclinic
_symmetry_space_group_name_H-M     'C c'
_symmetry_space_group_name_Hall     'C -2yc'
loop_
    _symmetry_equiv_pos_as_xyz
    'x, y, z'
    'x, -y, z+1/2'
    'x+1/2, y+1/2, z'
    'x+1/2, -y+1/2, z+1/2'
_cell_length_a     11.572(2)
_cell_length_b     22.820(5)
_cell_length_c     8.5426(17)
_cell_angle_alpha     90.00
_cell_angle_beta     117.03(3)
_cell_angle_gamma     90.00
_cell_volume     2009.5(7)
_cell_formula_units_Z     4
_cell_measurement_reflns_used     4397
_cell_measurement_theta_min     2.2882
_cell_measurement_theta_max     27.470
_cell_measurement_temperature     293(2)
_exptl_crystal_description     prism
_exptl_crystal_colour     colourless
_exptl_crystal_size_max     0.33
_exptl_crystal_size_mid     0.28
_exptl_crystal_size_min     0.20
_exptl_crystal_density_diffrn     1.205
_exptl_crystal_density_meas     ?
_exptl_crystal_density_method     'not measured'
_exptl_crystal_F_000     792
_exptl_absorpt_coefficient_mu     0.083
_exptl_absorpt_correction_type     multi-scan
_exptl_absorpt_process_details     '(CrystalClear; Rigaku, 2005)'
_exptl_absorpt_correction_T_min     0.973
_exptl_absorpt_correction_T_max     0.984
_exptl_special_details
;
;
_diffrn_ambient_temperature     293(2)
_diffrn_radiation_type     MoK\a
_diffrn_radiation_wavelength     0.71073
_diffrn_radiation_source     'fine-focus sealed tube'
_diffrn_radiation_monochromator     graphite
_diffrn_measurement_device_type     'Rigaku SCXmini'
_diffrn_measurement_method     '\w scans'
_diffrn_detector_area_resol_mean     ?
_diffrn_reflns_number     8521
_diffrn_reflns_av_R_equivalents     0.0825
_diffrn_reflns_av_sigmaI/netI     0.1362
_diffrn_reflns_theta_min     3.22
_diffrn_reflns_theta_max     27.47
_diffrn_reflns_theta_full     27.47
_diffrn_measured_fraction_theta_max     0.995
_diffrn_measured_fraction_theta_full     0.995
_diffrn_reflns_limit_h_min     -15
_diffrn_reflns_limit_h_max     15
_diffrn_reflns_limit_k_min     -29
_diffrn_reflns_limit_k_max     29
_diffrn_reflns_limit_l_min     -11
_diffrn_reflns_limit_l_max     11
_diffrn_standards_number     2
_diffrn_standards_interval_count     150
_diffrn_standards_interval_time     ?
_diffrn_standards_decay_%     0
_refine_special_details
;
Refinement of <i>F</i>^2^ against ALL reflections. The weighted <i>R</i>-factor
<i>wR</i> and goodness of fit <i>S</i> are based on <i>F</i>^2^, conventional
<i>R</i>-factors <i>R</i> are based on <i>F</i>, with <i>F</i> set to zero for
negative <i>F</i>^2^. The threshold expression of <i>F</i>^2^ >
\s(<i>F</i>^2^) is used only for calculating <i>R</i>-factors(gt) <i>etc</i>.
and is not relevant to the choice of reflections for refinement.
<i>R</i>-factors based on <i>F</i>^2^ are statistically about twice as large
as those based on <i>F</i>, and <i>R</i>- factors based on ALL data will be
even larger.
;
_reflns_number_total     2294
_reflns_number_gt     2074
_reflns_threshold_expression     I>2\s(I)
_refine_ls_structure_factor_coef     Fsqd
_refine_ls_matrix_type     full
_refine_ls_R_factor_all     0.1798
_refine_ls_R_factor_gt     0.0840
_refine_ls_wR_factor_gt     0.1390
_refine_ls_wR_factor_ref     0.1708
_refine_ls_goodness_of_fit_ref     1.032
_refine_ls_restrained_S_all     1.032
_refine_ls_number_reflns     2294
_refine_ls_number_parameters     235
_refine_ls_number_restraints     2
_refine_ls_hydrogen_treatment     constr
_refine_ls_weighting_scheme     calc
_refine_ls_weighting_details
         'calc w=1/[\s^2^(Fo^2^)+(0.0494P)^2^+0.9408P] where P=(Fo^2^+2Fc^2^)/3'
_atom_sites_solution_hydrogens     geom
_atom_sites_solution_primary     direct
_atom_sites_solution_secondary     difmap
_refine_ls_shift/su_max     0.000
_refine_ls_shift/su_mean     0.000
_refine_diff_density_max     0.223
_refine_diff_density_min     -0.287
_refine_ls_extinction_method     none
_refine_ls_extinction_coef     ?
_refine_ls_abs_structure_details     none
loop_
    _atom_type_symbol
    _atom_type_description
    _atom_type_scat_dispersion_real
    _atom_type_scat_dispersion_imag
    _atom_type_scat_source
    'C' 'C' 0.0033 0.0016
                         'International Tables Vol C Tables 4.2.6.8 and 6.1.1.4'
    'H' 'H' 0.0000 0.0000
                         'International Tables Vol C Tables 4.2.6.8 and 6.1.1.4'
    'N' 'N' 0.0061 0.0033
                         'International Tables Vol C Tables 4.2.6.8 and 6.1.1.4'
    'O' 'O' 0.0106 0.0060
                         'International Tables Vol C Tables 4.2.6.8 and 6.1.1.4'
_computing_data_collection     'CrystalClear (Rigaku, 2005)'
_computing_cell_refinement     'CrystalClear (Rigaku, 2005)'
_computing_data_reduction     'CrystalClear (Rigaku, 2005)'
_computing_structure_solution     'SHELXS97 (Sheldrick, 2008)'
_computing_structure_refinement     'SHELXL97 (Sheldrick, 2008)'
_computing_molecular_graphics     'SHELXTL (Sheldrick, 2008)'
_computing_publication_material     'SHELXL97 (Sheldrick, 2008)'
loop_
    _atom_site_type_symbol
    _atom_site_label
    _atom_site_fract_x
    _atom_site_fract_y
    _atom_site_fract_z
    _atom_site_U_iso_or_equiv
    _atom_site_adp_type
    _atom_site_calc_flag
    _atom_site_refinement_flags
    _atom_site_occupancy
    _atom_site_symmetry_multiplicity
    _atom_site_disorder_assembly
    _atom_site_disorder_group
    O O1 1.0562(3) 0.01965(14) 0.2071(4) 0.0459(9) Uani d . 1 1 . .
    O O2 1.1042(3) 0.09972(18) 0.3698(5) 0.0703(13) Uani d . 1 1 . .
    O O3 0.4191(3) 0.03397(15) 0.1026(5) 0.0587(11) Uani d . 1 1 . .
    O O4 0.4746(3) 0.11090(15) 0.2780(5) 0.0534(10) Uani d . 1 1 . .
    C C13 1.0266(5) 0.0614(2) 0.2818(7) 0.0415(13) Uani d . 1 1 . .
    C C14 0.8887(4) 0.0637(2) 0.2555(6) 0.0310(11) Uani d . 1 1 . .
    C C15 0.8548(4) 0.1042(2) 0.3456(6) 0.0369(12) Uani d . 1 1 . .
    H H15A 0.9168 0.1306 0.4196 0.044 Uiso calc R 1 1 . .
    C C16 0.7307(5) 0.1067(2) 0.3288(6) 0.0395(13) Uani d . 1 1 . .
    H H16A 0.7101 0.1342 0.3924 0.047 Uiso calc R 1 1 . .
    C C17 0.6362(4) 0.06814(19) 0.2172(6) 0.0292(11) Uani d . 1 1 . .
    C C18 0.6711(4) 0.0271(2) 0.1269(6) 0.0392(13) Uani d . 1 1 . .
    H H18A 0.6094 0.0005 0.0533 0.047 Uiso calc R 1 1 . .
    C C19 0.7956(4) 0.0247(2) 0.1436(6) 0.0380(12) Uani d . 1 1 . .
    H H19A 0.8168 -0.0028 0.0804 0.046 Uiso calc R 1 1 . .
    C C20 0.4989(5) 0.0710(2) 0.1974(7) 0.0377(13) Uani d . 1 1 . .
    N N1 0.3672(3) 0.08243(16) 0.4988(5) 0.0406(10) Uani d . 1 1 . .
    H H1A 0.2811 0.0828 0.4535 0.061 Uiso calc R 1 1 . .
    H H1B 0.3965 0.0464 0.5355 0.061 Uiso calc R 1 1 . .
    H H1D 0.3903 0.0934 0.4169 0.061 Uiso calc R 1 1 . .
    C C1 0.4234(4) 0.1238(2) 0.6496(6) 0.0383(12) Uani d . 1 1 . .
    H H1C 0.3964 0.1115 0.7379 0.046 Uiso calc R 1 1 . .
    C C2 0.3719(5) 0.1835(2) 0.5880(8) 0.0530(15) Uani d . 1 1 . .
    H H2A 0.2782 0.1831 0.5413 0.064 Uiso calc R 1 1 . .
    H H2B 0.3922 0.1949 0.4939 0.064 Uiso calc R 1 1 . .
    C C3 0.4286(5) 0.2279(3) 0.7349(8) 0.0670(18) Uani d . 1 1 . .
    H H3A 0.3993 0.2194 0.8223 0.080 Uiso calc R 1 1 . .
    H H3B 0.3981 0.2668 0.6884 0.080 Uiso calc R 1 1 . .
    C C4 0.5761(5) 0.2269(3) 0.8212(7) 0.0594(16) Uani d . 1 1 . .
    H H4A 0.6058 0.2401 0.7377 0.071 Uiso calc R 1 1 . .
    H H4B 0.6100 0.2535 0.9204 0.071 Uiso calc R 1 1 . .
    C C5 0.6263(6) 0.1663(3) 0.8828(7) 0.0693(18) Uani d . 1 1 . .
    H H5A 0.6036 0.1546 0.9745 0.083 Uiso calc R 1 1 . .
    H H5B 0.7201 0.1662 0.9321 0.083 Uiso calc R 1 1 . .
    C C6 0.5696(5) 0.1222(2) 0.7315(7) 0.0562(15) Uani d . 1 1 . .
    H H6A 0.5980 0.1318 0.6438 0.067 Uiso calc R 1 1 . .
    H H6B 0.6003 0.0831 0.7753 0.067 Uiso calc R 1 1 . .
    N N2 0.6584(3) 0.43904(15) 0.4889(5) 0.0374(10) Uani d . 1 1 . .
    H H2C 0.6172 0.4577 0.5404 0.056 Uiso calc R 1 1 . .
    H H2D 0.6397 0.4560 0.3863 0.056 Uiso calc R 1 1 . .
    H H2E 0.7436 0.4408 0.5578 0.056 Uiso calc R 1 1 . .
    C C7 0.6162(4) 0.37641(19) 0.4591(6) 0.0324(11) Uani d . 1 1 . .
    H H7A 0.6378 0.3584 0.5732 0.039 Uiso calc R 1 1 . .
    C C8 0.4710(4) 0.3733(2) 0.3475(7) 0.0457(13) Uani d . 1 1 . .
    H H8A 0.4476 0.3929 0.2363 0.055 Uiso calc R 1 1 . .
    H H8B 0.4283 0.3936 0.4067 0.055 Uiso calc R 1 1 . .
    C C9 0.4243(5) 0.3097(2) 0.3133(8) 0.0601(17) Uani d . 1 1 . .
    H H9A 0.4364 0.2920 0.4229 0.072 Uiso calc R 1 1 . .
    H H9B 0.3322 0.3091 0.2331 0.072 Uiso calc R 1 1 . .
    C C10 0.4958(6) 0.2740(2) 0.2362(7) 0.0650(18) Uani d . 1 1 . .
    H H10A 0.4720 0.2876 0.1179 0.078 Uiso calc R 1 1 . .
    H H10B 0.4700 0.2333 0.2292 0.078 Uiso calc R 1 1 . .
    C C11 0.6422(5) 0.2788(2) 0.3465(9) 0.0646(17) Uani d . 1 1 . .
    H H11A 0.6851 0.2581 0.2883 0.078 Uiso calc R 1 1 . .
    H H11B 0.6674 0.2604 0.4598 0.078 Uiso calc R 1 1 . .
    C C12 0.6860(5) 0.3432(2) 0.3739(8) 0.0565(15) Uani d . 1 1 . .
    H H12A 0.7790 0.3452 0.4481 0.068 Uiso calc R 1 1 . .
    H H12B 0.6670 0.3609 0.2615 0.068 Uiso calc R 1 1 . .
loop_
    _atom_site_aniso_label
    _atom_site_aniso_U_11
    _atom_site_aniso_U_22
    _atom_site_aniso_U_33
    _atom_site_aniso_U_12
    _atom_site_aniso_U_13
    _atom_site_aniso_U_23
    O1 0.042(2) 0.047(2) 0.055(2) 0.0090(18) 0.0274(19) 0.0070(19)
    O2 0.034(2) 0.070(3) 0.101(4) -0.014(2) 0.026(2) -0.027(3)
    O3 0.031(2) 0.043(2) 0.104(3) -0.0052(18) 0.031(2) -0.021(2)
    O4 0.049(2) 0.056(2) 0.073(3) 0.0003(18) 0.043(2) -0.011(2)
    C13 0.032(3) 0.042(3) 0.052(4) 0.004(3) 0.019(3) 0.012(3)
    C14 0.027(3) 0.039(3) 0.030(3) 0.004(2) 0.015(2) 0.005(2)
    C15 0.033(3) 0.040(3) 0.036(3) -0.008(2) 0.014(2) -0.008(2)
    C16 0.039(3) 0.040(3) 0.045(3) -0.004(2) 0.024(3) -0.012(3)
    C17 0.024(2) 0.028(3) 0.039(3) 0.001(2) 0.018(2) -0.001(2)
    C18 0.031(3) 0.033(3) 0.049(3) -0.007(2) 0.013(3) -0.008(2)
    C19 0.028(3) 0.041(3) 0.044(3) 0.001(2) 0.015(2) -0.004(2)
    C20 0.033(3) 0.036(3) 0.049(4) 0.000(3) 0.023(3) 0.003(3)
    N1 0.033(2) 0.039(2) 0.054(3) 0.0005(19) 0.023(2) 0.002(2)
    C1 0.035(3) 0.039(3) 0.039(3) -0.006(2) 0.016(2) -0.001(2)
    C2 0.037(3) 0.038(3) 0.068(4) -0.001(2) 0.009(3) -0.016(3)
    C3 0.058(4) 0.057(4) 0.082(5) -0.004(3) 0.028(4) -0.015(4)
    C4 0.070(4) 0.061(4) 0.050(4) -0.025(3) 0.030(3) -0.017(3)
    C5 0.050(4) 0.087(5) 0.046(4) -0.009(3) 0.001(3) 0.006(4)
    C6 0.038(3) 0.060(4) 0.057(4) 0.006(3) 0.010(3) 0.012(3)
    N2 0.032(2) 0.037(2) 0.045(3) -0.0012(19) 0.020(2) 0.000(2)
    C7 0.033(3) 0.033(3) 0.034(3) 0.001(2) 0.016(2) 0.001(2)
    C8 0.038(3) 0.052(3) 0.050(3) 0.000(3) 0.022(3) -0.005(3)
    C9 0.051(3) 0.046(4) 0.077(5) -0.014(3) 0.023(3) -0.009(3)
    C10 0.090(5) 0.050(4) 0.055(4) -0.017(4) 0.032(4) -0.009(3)
    C11 0.059(4) 0.045(4) 0.090(5) 0.002(3) 0.034(4) -0.013(3)
    C12 0.051(3) 0.048(3) 0.079(4) -0.002(3) 0.036(3) -0.008(3)
_geom_special_details
;
All e.s.d.'s (except the e.s.d. in the dihedral angle between two l.s. planes)
are estimated using the full covariance matrix. The cell e.s.d.'s are taken
into account individually in the estimation of e.s.d.'s in distances, angles
and torsion angles; correlations between e.s.d.'s in cell parameters are only
used when they are defined by crystal symmetry. An approximate (isotropic)
treatment of cell e.s.d.'s is used for estimating e.s.d.'s involving l.s.
planes.
;
loop_
    _geom_bond_atom_site_label_1
    _geom_bond_atom_site_label_2
    _geom_bond_site_symmetry_2
    _geom_bond_distance
    _geom_bond_publ_flag
    O1 C13 . 1.278(6) ?
    O2 C13 . 1.234(6) ?
    O3 C20 . 1.242(6) ?
    O4 C20 . 1.249(6) ?
    C13 C14 . 1.508(6) ?
    C14 C15 . 1.369(6) ?
    C14 C19 . 1.389(6) ?
    C15 C16 . 1.378(6) ?
    C15 H15A . 0.9300 ?
    C16 C17 . 1.389(6) ?
    C16 H16A . 0.9300 ?
    C17 C18 . 1.385(6) ?
    C17 C20 . 1.521(6) ?
    C18 C19 . 1.383(6) ?
    C18 H18A . 0.9300 ?
    C19 H19A . 0.9300 ?
    N1 C1 . 1.487(5) ?
    N1 H1A . 0.8900 ?
    N1 H1B . 0.8900 ?
    N1 H1D . 0.8900 ?
    C1 C2 . 1.485(6) ?
    C1 C6 . 1.509(7) ?
    C1 H1C . 0.9800 ?
    C2 C3 . 1.511(7) ?
    C2 H2A . 0.9700 ?
    C2 H2B . 0.9700 ?
    C3 C4 . 1.520(7) ?
    C3 H3A . 0.9700 ?
    C3 H3B . 0.9700 ?
    C4 C5 . 1.500(8) ?
    C4 H4A . 0.9700 ?
    C4 H4B . 0.9700 ?
    C5 C6 . 1.530(7) ?
    C5 H5A . 0.9700 ?
    C5 H5B . 0.9700 ?
    C6 H6A . 0.9700 ?
    C6 H6B . 0.9700 ?
    N2 C7 . 1.495(5) ?
    N2 H2C . 0.8900 ?
    N2 H2D . 0.8900 ?
    N2 H2E . 0.8900 ?
    C7 C8 . 1.510(6) ?
    C7 C12 . 1.515(6) ?
    C7 H7A . 0.9800 ?
    C8 C9 . 1.531(6) ?
    C8 H8A . 0.9700 ?
    C8 H8B . 0.9700 ?
    C9 C10 . 1.509(7) ?
    C9 H9A . 0.9700 ?
    C9 H9B . 0.9700 ?
    C10 C11 . 1.523(7) ?
    C10 H10A . 0.9700 ?
    C10 H10B . 0.9700 ?
    C11 C12 . 1.537(7) ?
    C11 H11A . 0.9700 ?
    C11 H11B . 0.9700 ?
    C12 H12A . 0.9700 ?
    C12 H12B . 0.9700 ?
loop_
    _geom_angle_atom_site_label_1
    _geom_angle_atom_site_label_2
    _geom_angle_atom_site_label_3
    _geom_angle_site_symmetry_1
    _geom_angle_site_symmetry_3
    _geom_angle
    _geom_angle_publ_flag
    O2 C13 O1 . . 123.1(5) ?
    O2 C13 C14 . . 119.6(5) ?
    O1 C13 C14 . . 117.2(5) ?
    C15 C14 C19 . . 119.2(4) ?
    C15 C14 C13 . . 119.6(4) ?
    C19 C14 C13 . . 121.2(4) ?
    C14 C15 C16 . . 121.4(5) ?
    C14 C15 H15A . . 119.3 ?
    C16 C15 H15A . . 119.3 ?
    C15 C16 C17 . . 120.2(4) ?
    C15 C16 H16A . . 119.9 ?
    C17 C16 H16A . . 119.9 ?
    C18 C17 C16 . . 118.2(4) ?
    C18 C17 C20 . . 121.4(4) ?
    C16 C17 C20 . . 120.4(4) ?
    C19 C18 C17 . . 121.5(4) ?
    C19 C18 H18A . . 119.2 ?
    C17 C18 H18A . . 119.2 ?
    C18 C19 C14 . . 119.5(4) ?
    C18 C19 H19A . . 120.3 ?
    C14 C19 H19A . . 120.3 ?
    O3 C20 O4 . . 124.7(5) ?
    O3 C20 C17 . . 118.2(4) ?
    O4 C20 C17 . . 117.1(4) ?
    C1 N1 H1A . . 109.5 ?
    C1 N1 H1B . . 109.5 ?
    H1A N1 H1B . . 109.5 ?
    C1 N1 H1D . . 109.5 ?
    H1A N1 H1D . . 109.5 ?
    H1B N1 H1D . . 109.5 ?
    C2 C1 N1 . . 109.2(4) ?
    C2 C1 C6 . . 111.8(4) ?
    N1 C1 C6 . . 110.1(4) ?
    C2 C1 H1C . . 108.6 ?
    N1 C1 H1C . . 108.6 ?
    C6 C1 H1C . . 108.6 ?
    C1 C2 C3 . . 111.6(5) ?
    C1 C2 H2A . . 109.3 ?
    C3 C2 H2A . . 109.3 ?
    C1 C2 H2B . . 109.3 ?
    C3 C2 H2B . . 109.3 ?
    H2A C2 H2B . . 108.0 ?
    C2 C3 C4 . . 111.1(5) ?
    C2 C3 H3A . . 109.4 ?
    C4 C3 H3A . . 109.4 ?
    C2 C3 H3B . . 109.4 ?
    C4 C3 H3B . . 109.4 ?
    H3A C3 H3B . . 108.0 ?
    C5 C4 C3 . . 110.8(5) ?
    C5 C4 H4A . . 109.5 ?
    C3 C4 H4A . . 109.5 ?
    C5 C4 H4B . . 109.5 ?
    C3 C4 H4B . . 109.5 ?
    H4A C4 H4B . . 108.1 ?
    C4 C5 C6 . . 111.2(4) ?
    C4 C5 H5A . . 109.4 ?
    C6 C5 H5A . . 109.4 ?
    C4 C5 H5B . . 109.4 ?
    C6 C5 H5B . . 109.4 ?
    H5A C5 H5B . . 108.0 ?
    C1 C6 C5 . . 109.6(5) ?
    C1 C6 H6A . . 109.7 ?
    C5 C6 H6A . . 109.7 ?
    C1 C6 H6B . . 109.7 ?
    C5 C6 H6B . . 109.7 ?
    H6A C6 H6B . . 108.2 ?
    C7 N2 H2C . . 109.5 ?
    C7 N2 H2D . . 109.5 ?
    H2C N2 H2D . . 109.5 ?
    C7 N2 H2E . . 109.5 ?
    H2C N2 H2E . . 109.5 ?
    H2D N2 H2E . . 109.5 ?
    N2 C7 C8 . . 109.6(3) ?
    N2 C7 C12 . . 110.9(4) ?
    C8 C7 C12 . . 110.9(4) ?
    N2 C7 H7A . . 108.5 ?
    C8 C7 H7A . . 108.5 ?
    C12 C7 H7A . . 108.5 ?
    C7 C8 C9 . . 111.1(4) ?
    C7 C8 H8A . . 109.4 ?
    C9 C8 H8A . . 109.4 ?
    C7 C8 H8B . . 109.4 ?
    C9 C8 H8B . . 109.4 ?
    H8A C8 H8B . . 108.0 ?
    C10 C9 C8 . . 112.3(5) ?
    C10 C9 H9A . . 109.1 ?
    C8 C9 H9A . . 109.1 ?
    C10 C9 H9B . . 109.1 ?
    C8 C9 H9B . . 109.1 ?
    H9A C9 H9B . . 107.9 ?
    C9 C10 C11 . . 111.6(5) ?
    C9 C10 H10A . . 109.3 ?
    C11 C10 H10A . . 109.3 ?
    C9 C10 H10B . . 109.3 ?
    C11 C10 H10B . . 109.3 ?
    H10A C10 H10B . . 108.0 ?
    C10 C11 C12 . . 111.1(5) ?
    C10 C11 H11A . . 109.4 ?
    C12 C11 H11A . . 109.4 ?
    C10 C11 H11B . . 109.4 ?
    C12 C11 H11B . . 109.4 ?
    H11A C11 H11B . . 108.0 ?
    C7 C12 C11 . . 109.9(4) ?
    C7 C12 H12A . . 109.7 ?
    C11 C12 H12A . . 109.7 ?
    C7 C12 H12B . . 109.7 ?
    C11 C12 H12B . . 109.7 ?
    H12A C12 H12B . . 108.2 ?
loop_
    _geom_torsion_atom_site_label_1
    _geom_torsion_atom_site_label_2
    _geom_torsion_atom_site_label_3
    _geom_torsion_atom_site_label_4
    _geom_torsion_site_symmetry_1
    _geom_torsion_site_symmetry_2
    _geom_torsion_site_symmetry_3
    _geom_torsion_site_symmetry_4
    _geom_torsion
    _geom_torsion_publ_flag
    O2 C13 C14 C15 . . . . -7.4(7) ?
    O1 C13 C14 C15 . . . . 174.0(4) ?
    O2 C13 C14 C19 . . . . 173.7(5) ?
    O1 C13 C14 C19 . . . . -4.9(7) ?
    C19 C14 C15 C16 . . . . 0.7(7) ?
    C13 C14 C15 C16 . . . . -178.2(4) ?
    C14 C15 C16 C17 . . . . -0.8(7) ?
    C15 C16 C17 C18 . . . . 1.1(7) ?
    C15 C16 C17 C20 . . . . -179.6(5) ?
    C16 C17 C18 C19 . . . . -1.2(7) ?
    C20 C17 C18 C19 . . . . 179.5(4) ?
    C17 C18 C19 C14 . . . . 1.1(7) ?
    C15 C14 C19 C18 . . . . -0.8(7) ?
    C13 C14 C19 C18 . . . . 178.1(4) ?
    C18 C17 C20 O3 . . . . 2.5(7) ?
    C16 C17 C20 O3 . . . . -176.7(5) ?
    C18 C17 C20 O4 . . . . -177.1(5) ?
    C16 C17 C20 O4 . . . . 3.6(7) ?
    N1 C1 C2 C3 . . . . -178.4(4) ?
    C6 C1 C2 C3 . . . . -56.4(6) ?
    C1 C2 C3 C4 . . . . 54.8(7) ?
    C2 C3 C4 C5 . . . . -54.9(7) ?
    C3 C4 C5 C6 . . . . 56.3(7) ?
    C2 C1 C6 C5 . . . . 56.7(6) ?
    N1 C1 C6 C5 . . . . 178.2(4) ?
    C4 C5 C6 C1 . . . . -56.9(6) ?
    N2 C7 C8 C9 . . . . 179.7(4) ?
    C12 C7 C8 C9 . . . . 56.9(6) ?
    C7 C8 C9 C10 . . . . -53.9(6) ?
    C8 C9 C10 C11 . . . . 52.6(7) ?
    C9 C10 C11 C12 . . . . -54.3(7) ?
    N2 C7 C12 C11 . . . . 179.3(4) ?
    C8 C7 C12 C11 . . . . -58.6(6) ?
    C10 C11 C12 C7 . . . . 57.2(6) ?
loop_
    _geom_hbond_atom_site_label_D
    _geom_hbond_atom_site_label_H
    _geom_hbond_atom_site_label_A
    _geom_hbond_site_symmetry_A
    _geom_hbond_distance_DH
    _geom_hbond_distance_HA
    _geom_hbond_distance_DA
    _geom_hbond_angle_DHA
    N1 H1A O2 1_455 0.89 1.88 2.753(5) 168
    N1 H1B O3 2 0.89 1.90 2.778(5) 167
    N1 H1D O4 . 0.89 1.89 2.766(5) 168
    N2 H2C O1 4_455 0.89 1.92 2.786(5) 162
    N2 H2D O1 3_455 0.89 2.01 2.827(5) 152
    N2 H2E O3 4 0.89 1.97 2.785(5) 151
data_global
_journal_date_recd_electronic     2012-03-17
_journal_date_accepted     2012-04-18
_journal_name_full     'Acta Crystallographica, Section E'
_journal_year     2012
_journal_volume     68
_journal_issue      5
_journal_page_first     o1579
_journal_page_last     o1579
_journal_paper_category     QO
_journal_paper_doi     10.1107/S1600536812017035
_journal_coeditor_code     HB6690
_publ_contact_author_name     'Han, Meng Ting'
_publ_contact_author_address
;
Ordered Matter Science Research Center,
College of Chemistry and Chemical Engineering, Southeast University,
Nanjing 211189, People's Republic of China
;
_publ_contact_author_email     'saltfish777@gmail.com'
_publ_contact_author_fax     '862552090626'
_publ_contact_author_phone     '862552090626'
_publ_section_title
;
Bis(cyclohexylammonium) terephthalate
;
loop_
    _publ_author_name
    _publ_author_footnote
    _publ_author_address
    'Han, Meng Ting' .
;
Ordered Matter Science Research Center,
College of Chemistry and Chemical Engineering, Southeast University,
Nanjing 211189, People's Republic of China
;
