# Supplementary material for: Bis(cyclo­hexyl­ammonium) terephthalate
Source: Acta Crystallogr Sect E Struct Rep Online. 2012 Apr 28;68(Pt 5):o1579. doi: 10.1107/S1600536812017035 (PMC3344674; doi:10.1107/S1600536812017035)
Supplement: Supplementary file 2 [file e-68-o1579-Isup2.hkl]

# 
# h,k,l, Fc-squared, Fo-squared, sigma(Fo-squared) and status flag 
# 
data_I
_shelx_title ' 1 in Cc                     New: Cc' 
_shelx_refln_list_code          4 
_shelx_F_calc_maximum      240.96 
_exptl_crystal_F_000       792.00 
_reflns_d_resolution_high  0.7703 
 
loop_ 
 _symmetry_equiv_pos_as_xyz 
 'x, y, z' 
 'x, -y, z+1/2' 
 'x+1/2, y+1/2, z' 
 'x+1/2, -y+1/2, z+1/2' 
 
_cell_length_a    11.5720 
_cell_length_b    22.8200 
_cell_length_c     8.5426 
_cell_angle_alpha  90.000 
_cell_angle_beta  117.030 
_cell_angle_gamma  90.000 
 
_shelx_F_squared_multiplier     1.000 
 
loop_ 
 _refln_index_h 
 _refln_index_k 
 _refln_index_l 
 _refln_F_squared_calc 
 _refln_F_squared_meas 
 _refln_F_squared_sigma 
 _refln_observed_status 
   7   1 -11       10.95      -12.35     40.09 o 
   6   2 -11       12.05       -0.90     38.87 o 
   8   2 -11       30.14       86.24     78.11 o 
   7   3 -11       99.08       50.35     62.86 o 
   6   0 -10      110.33      275.00     93.78 o 
   8   0 -10       56.99       75.77     66.22 o 
  10   0 -10       19.23      -22.44     62.11 o 
   5   1 -10        9.02       79.35     40.56 o 
   7   1 -10      163.18      241.42     63.23 o 
   9   1 -10      284.46      277.16     96.82 o 
  11   1 -10        1.68       24.93     40.81 o 
   4   2 -10        2.62       83.16     56.23 o 
   6   2 -10        9.42       43.21     65.16 o 
   8   2 -10        5.03       36.39     36.23 o 
  10   2 -10       28.07       34.27     67.42 o 
   3   3 -10       11.18       50.00     53.77 o 
   5   3 -10       19.87      -43.00     43.29 o 
   7   3 -10       35.35       26.35     41.84 o 
   9   3 -10       42.76       24.97     57.17 o 
  11   3 -10       10.30      147.81     62.38 o 
   2   4 -10       38.48       98.22     69.69 o 
   4   4 -10       14.28       21.14     68.87 o 
   6   4 -10       81.86       77.90     70.80 o 
   8   4 -10        6.78       21.11     48.31 o 
  10   4 -10       57.62       41.55     42.89 o 
   3   5 -10        2.93       18.92     40.73 o 
   5   5 -10       25.57       53.48     47.54 o 
   7   5 -10       30.93       79.94     55.67 o 
   9   5 -10      183.88      237.64    102.29 o 
  11   5 -10       16.27        8.18     37.90 o 
   4   6 -10        7.13      148.46     55.94 o 
   6   6 -10       21.40       57.92     55.16 o 
   8   6 -10        4.39       38.56     44.81 o 
  10   6 -10       15.51       13.00     47.53 o 
   3   7 -10        9.23       86.73     57.53 o 
   5   7 -10       52.88       41.99     75.73 o 
   7   7 -10       30.42       76.79     56.85 o 
   9   7 -10       41.22      144.86     52.86 o 
  11   7 -10        5.26      -44.07     46.69 o 
   2   8 -10       17.38      -41.36     84.12 o 
   4   8 -10        8.70       92.71     63.61 o 
   6   8 -10       61.73      237.89     86.20 o 
   8   8 -10        9.55       11.71     62.60 o 
  10   8 -10        6.84       24.81     42.65 o 
   5   9 -10       61.16      192.09     78.43 o 
   7   9 -10        8.66       55.84     85.33 o 
   9   9 -10       31.80       78.53     53.78 o 
   6  10 -10        4.12       21.14     61.25 o 
   8  10 -10        3.37       12.69     65.44 o 
   5  11 -10        2.49       98.65     63.56 o 
   7  11 -10        3.74       -5.50     63.22 o 
   9  11 -10       19.97       13.27     32.49 o 
   6  12 -10       13.33      -12.69     64.00 o 
   8  12 -10       23.68      149.28     97.25 o 
   1   1  -9       41.99        3.86     45.61 o 
   5   1  -9       79.49       84.03     66.36 o 
   7   1  -9       61.45      111.69     77.99 o 
   9   1  -9      139.52      103.27     58.05 o 
  11   1  -9       47.66       34.74     45.04 o 
  13   1  -9        2.72       59.19     52.92 o 
   4   2  -9        2.78       28.19     46.82 o 
   6   2  -9       63.93      111.18     42.47 o 
   8   2  -9       38.25       29.82     36.81 o 
  10   2  -9      159.40      189.54     88.83 o 
  12   2  -9       59.59       22.19     41.87 o 
   1   3  -9      152.71      139.38     70.37 o 
   3   3  -9       15.50       54.25     45.17 o 
   5   3  -9       93.38       87.50     66.51 o 
   7   3  -9       74.69      158.08     45.16 o 
   9   3  -9      442.00      423.46     62.28 o 
  11   3  -9       95.80      142.92     50.17 o 
  13   3  -9        2.16       45.82     52.56 o 
   0   4  -9       11.04       29.10     50.82 o 
   4   4  -9        5.76      -17.57     57.43 o 
   6   4  -9       12.27       15.98     44.88 o 
   8   4  -9        8.46        6.29     65.16 o 
  10   4  -9       78.65       79.24     46.93 o 
  12   4  -9       41.73       -3.78     34.47 o 
   1   5  -9       21.63      -52.17     66.51 o 
   3   5  -9       23.39       44.35     45.99 o 
   5   5  -9       41.40       66.56     50.00 o 
   7   5  -9       68.07       56.63     46.74 o 
   9   5  -9      165.92      146.91     59.01 o 
  11   5  -9       15.57       -9.53     47.46 o 
  13   5  -9       59.36       51.03     52.53 o 
   0   6  -9       39.75       47.59     64.38 o 
   2   6  -9       66.69        7.09     39.77 o 
   4   6  -9       32.20        9.80     59.99 o 
   6   6  -9        5.55      138.71     51.55 o 
   8   6  -9        0.85        4.28     30.72 o 
  10   6  -9      138.43      325.40     56.05 o 
  12   6  -9       10.83        3.65     39.07 o 
   1   7  -9       26.80       61.42     38.54 o 
   3   7  -9       27.88        5.02     55.07 o 
   5   7  -9        5.74       31.27     57.39 o 
   7   7  -9       75.21      -11.10     52.70 o 
   9   7  -9       43.87       77.61     45.31 o 
  11   7  -9        2.87       13.31     37.42 o 
   0   8  -9       25.00      169.02     92.96 o 
   2   8  -9       38.17       80.60     55.89 o 
   4   8  -9       61.43       65.78     59.17 o 
   6   8  -9       49.70       32.96     41.94 o 
   8   8  -9        1.57        3.48     33.55 o 
  10   8  -9      103.73      143.18     69.70 o 
  12   8  -9        0.89       -0.92     34.94 o 
  -1   9  -9        8.25      177.13     94.40 o 
   1   9  -9       66.34      204.39    106.90 o 
   3   9  -9       29.92        5.12     35.18 o 
   5   9  -9        4.81        3.33     40.30 o 
   7   9  -9       43.03       55.21     68.68 o 
   9   9  -9       28.61        5.30     38.06 o 
  11   9  -9        0.17      -28.38     37.22 o 
   0  10  -9       21.41      -31.13     73.31 o 
   4  10  -9       26.61      -22.10     55.94 o 
   6  10  -9       57.84       38.76     54.25 o 
   8  10  -9       27.90       42.33     68.24 o 
  10  10  -9       19.39       -9.62     54.76 o 
   1  11  -9        1.85       50.39     83.79 o 
   3  11  -9       69.17       82.48     67.09 o 
   5  11  -9        4.17       19.16     55.94 o 
   7  11  -9       44.68      232.34     74.13 o 
   9  11  -9       15.33      123.91     59.27 o 
  11  11  -9        0.19      -12.30     44.00 o 
   0  12  -9       43.15      122.25     95.03 o 
   4  12  -9        7.79        4.97     71.28 o 
   6  12  -9      101.14       -5.26     62.60 o 
   8  12  -9        8.48       43.97     63.85 o 
  10  12  -9        3.86        0.20     51.62 o 
   1  13  -9       19.71       32.92     55.02 o 
   5  13  -9       27.41       76.26     54.20 o 
   7  13  -9        8.35      105.99     62.50 o 
   9  13  -9        3.95       28.78     43.96 o 
   2  14  -9       45.36       27.99     93.97 o 
   6  14  -9       31.87       -5.79     60.67 o 
   8  14  -9        3.39       45.66     59.61 o 
  10  14  -9        6.51      100.25     93.15 o 
   7  15  -9       72.88       61.25     74.71 o 
   9  15  -9       11.57      134.22     93.15 o 
   8  16  -9        5.19       62.11     62.94 o 
   0   0  -8      331.91      259.85     68.63 o 
   6   0  -8       77.33      292.38     57.96 o 
   8   0  -8      315.93      377.52     74.90 o 
  10   0  -8      491.26      424.09     90.40 o 
  12   0  -8       20.09       87.74     57.39 o 
  14   0  -8      151.99      202.80    104.06 o 
  -1   1  -8       14.68       83.69     51.98 o 
   5   1  -8      138.09      212.94     59.17 o 
   7   1  -8       68.40      119.42     38.21 o 
   9   1  -8      580.13      672.11    159.05 o 
  11   1  -8       80.25      183.45    128.57 o 
  13   1  -8       16.85       60.04     44.55 o 
   0   2  -8       30.79       -3.86     41.36 o 
   4   2  -8      147.74      490.07     75.05 o 
   6   2  -8       22.37       68.41     34.59 o 
   8   2  -8       23.40       69.89     68.99 o 
  10   2  -8      187.30      140.96     47.14 o 
  12   2  -8       14.98       -9.45     35.88 o 
  14   2  -8      100.44      -16.06     52.30 o 
  -1   3  -8       27.67       65.25     39.09 o 
   5   3  -8      408.59      293.63     85.18 o 
   7   3  -8      140.38      155.46     41.72 o 
   9   3  -8       95.56      193.09    105.46 o 
  11   3  -8        7.89      -16.87     28.72 o 
  13   3  -8        4.14      -40.42     40.42 o 
  -2   4  -8       53.90       71.77     52.46 o 
   0   4  -8       11.70       30.02     40.78 o 
   4   4  -8      154.36      185.04     51.16 o 
   6   4  -8       92.36       77.41     44.74 o 
   8   4  -8       26.61      -25.19     25.19 o 
  10   4  -8       40.28        0.81     31.15 o 
  12   4  -8       55.41       93.10     84.82 o 
  14   4  -8       39.03      166.35    111.10 o 
  -1   5  -8       33.76      -34.56     42.76 o 
   3   5  -8       76.41       40.49     54.25 o 
   5   5  -8       93.09      107.92     54.92 o 
   7   5  -8       45.78       23.65     31.71 o 
   9   5  -8      100.03      223.81     46.60 o 
  11   5  -8        7.85       -4.68     51.38 o 
  13   5  -8       31.94        8.27     46.20 o 
  -2   6  -8       22.95      -16.80     50.82 o 
   0   6  -8       37.52       29.01     58.78 o 
   2   6  -8      196.02       89.53     53.57 o 
   4   6  -8       50.22      100.68     45.71 o 
   6   6  -8       93.09      158.35     66.12 o 
   8   6  -8       76.35       36.49     36.45 o 
  10   6  -8       89.03      302.43     71.65 o 
  12   6  -8       15.17       10.45     34.31 o 
  -3   7  -8       11.55      123.51     57.53 o 
  -1   7  -8      175.89       88.95     73.12 o 
   1   7  -8      197.31      182.19     61.44 o 
   3   7  -8        6.24       24.81     36.54 o 
   5   7  -8       25.29      -14.14     50.68 o 
   7   7  -8       12.69       81.32     54.30 o 
   9   7  -8       41.49      -12.84     30.57 o 
  11   7  -8       84.87       82.46     48.55 o 
  13   7  -8        5.65       75.83     52.85 o 
  -2   8  -8       55.50      126.16     57.48 o 
   0   8  -8       17.87       13.76     31.32 o 
   2   8  -8        3.74       -1.16     40.01 o 
   4   8  -8        2.35      -39.58     39.58 o 
   6   8  -8      119.16      122.35     46.86 o 
   8   8  -8        5.87       50.92     52.34 o 
  10   8  -8       12.23        0.81     30.66 o 
  12   8  -8        1.74      -24.50     34.51 o 
  -3   9  -8        5.05       -6.61     84.07 o 
  -1   9  -8       92.12       65.88     86.97 o 
   1   9  -8      208.78      255.41     60.62 o 
   3   9  -8       50.55       30.89     54.83 o 
   5   9  -8       42.43       36.54     38.03 o 
   7   9  -8        9.31       20.42     49.90 o 
   9   9  -8       17.88        0.91     28.19 o 
  11   9  -8       41.43      116.84     53.57 o 
  13   9  -8       56.78       -4.70     40.33 o 
  -2  10  -8        0.62      157.58     58.16 o 
   0  10  -8       55.85      126.50     73.07 o 
   2  10  -8       25.00       58.25     47.10 o 
   4  10  -8       50.99       16.89     53.86 o 
   6  10  -8      136.05       68.10     54.83 o 
   8  10  -8       22.44      -39.91     39.91 o 
  10  10  -8        7.52       19.81     27.16 o 
  12  10  -8       22.38       30.05     45.74 o 
  -1  11  -8       24.68      102.37     60.86 o 
   1  11  -8        1.49      173.51     81.28 o 
   3  11  -8        9.32      -30.36     30.36 o 
   5  11  -8       45.68      -17.28     32.38 o 
   7  11  -8       96.36       37.26     64.96 o 
   9  11  -8        9.12      -16.67     41.84 o 
  11  11  -8       29.98        2.41     45.04 o 
  -2  12  -8       49.33      -14.04     68.20 o 
   0  12  -8       10.04       24.13     51.93 o 
   2  12  -8        4.65        4.34     41.22 o 
   4  12  -8       38.95        8.54     52.32 o 
   6  12  -8       34.29       38.66     56.37 o 
   8  12  -8       26.16       87.12     65.83 o 
  10  12  -8        1.58       -9.05     41.71 o 
  12  12  -8       43.04       88.56    122.13 o 
  -1  13  -8       82.89       26.50     81.81 o 
   1  13  -8       40.51      214.58     83.16 o 
   3  13  -8        4.93        5.02     54.63 o 
   5  13  -8       27.61       37.07     37.07 o 
   7  13  -8       28.76      -19.79     58.11 o 
   9  13  -8       20.50       71.02     61.10 o 
  11  13  -8      108.37      101.65     61.03 o 
   0  14  -8        0.73      109.51     62.02 o 
   4  14  -8        4.77        8.93     37.55 o 
   6  14  -8      224.78      220.42     63.51 o 
   8  14  -8        0.47        8.45     60.18 o 
  10  14  -8        0.32      -15.51     34.59 o 
  -1  15  -8        4.03       21.77     95.42 o 
   1  15  -8        7.09      132.92     86.68 o 
   5  15  -8       35.09       -4.05     43.34 o 
   7  15  -8      111.47       69.89     51.30 o 
   9  15  -8        6.79       71.81     96.79 o 
  11  15  -8        4.85      -26.37     50.40 o 
   0  16  -8       13.60      174.38     82.58 o 
   2  16  -8       29.43      -10.04     74.18 o 
   6  16  -8       74.45       68.68     63.42 o 
   8  16  -8       26.40      177.99     58.40 o 
  10  16  -8        8.06      147.01     60.59 o 
   1  17  -8       28.81       51.50     76.50 o 
   5  17  -8       47.65       10.52     64.24 o 
   7  17  -8      154.13       44.16     55.07 o 
   9  17  -8        1.16       98.46     64.19 o 
   2  18  -8       29.05      153.09     89.38 o 
   6  18  -8        9.81       16.12     48.12 o 
   8  18  -8       22.31      -42.47     42.47 o 
   7  19  -8       75.89       18.82     54.10 o 
  -3   1  -7        2.85       -4.92     38.13 o 
  -1   1  -7       38.97       24.15     24.90 o 
   5   1  -7      383.63      351.12     58.88 o 
   7   1  -7      128.32       99.12     39.50 o 
   9   1  -7      285.62      298.13     75.24 o 
  11   1  -7       37.34       85.66     43.70 o 
  13   1  -7        5.59       78.16     45.96 o 
  -2   2  -7        5.82       -1.11     39.04 o 
   0   2  -7        3.23       14.07     28.64 o 
   4   2  -7      651.98      558.50     86.34 o 
   6   2  -7      679.11      706.73     56.45 o 
   8   2  -7      219.25      275.83     46.71 o 
  10   2  -7      100.13       93.66     40.67 o 
  12   2  -7      125.87      124.32    125.56 o 
  14   2  -7      100.21      204.33     59.29 o 
  -3   3  -7       40.81       34.85     48.89 o 
  -1   3  -7      234.73      313.57     69.11 o 
   5   3  -7       88.64      182.68     43.20 o 
   7   3  -7      220.62      284.63     44.64 o 
   9   3  -7      933.17      965.21    114.34 o 
  11   3  -7       26.14       54.01     36.19 o 
  13   3  -7       21.74       87.46     63.73 o 
  -4   4  -7       43.32      104.35     68.29 o 
  -2   4  -7        4.99       25.29     37.55 o 
   0   4  -7      119.81      148.19     38.78 o 
   4   4  -7      611.29      460.29     66.80 o 
   6   4  -7        0.29       46.19     36.00 o 
   8   4  -7      599.41      726.67    102.97 o 
  10   4  -7       40.36       82.22     32.85 o 
  12   4  -7       25.24       15.97     35.76 o 
  14   4  -7       84.83       91.14     57.75 o 
  -3   5  -7      142.44      129.25     74.23 o 
  -1   5  -7       27.96       66.65     36.73 o 
   3   5  -7       63.39       94.50     46.67 o 
   5   5  -7       31.66        3.81     32.24 o 
   7   5  -7      123.85      200.84     38.55 o 
   9   5  -7      247.42      248.19     43.29 o 
  11   5  -7        9.27       45.94     31.02 o 
  13   5  -7        0.77      -18.64     38.12 o 
  -4   6  -7       29.56       74.13     52.80 o 
  -2   6  -7       43.93       46.09     49.95 o 
   0   6  -7       95.26      277.61     65.98 o 
   2   6  -7      182.24      196.09     46.14 o 
   4   6  -7      127.39       83.40     39.58 o 
   6   6  -7      143.41      171.82     45.95 o 
   8   6  -7       80.74      168.52     78.60 o 
  10   6  -7       35.78       75.35     46.67 o 
  12   6  -7      333.21      349.21     66.63 o 
  14   6  -7      173.13       92.07    131.40 o 
  -3   7  -7       24.72       57.48     60.47 o 
  -1   7  -7       85.10       92.81     54.49 o 
   1   7  -7       92.80       77.46     41.89 o 
   3   7  -7       79.98       46.67     33.16 o 
   5   7  -7       29.44       40.44     37.69 o 
   7   7  -7        3.52       57.77     40.06 o 
   9   7  -7       79.26      111.80     41.69 o 
  11   7  -7       28.16       50.70     44.69 o 
  13   7  -7       10.17       85.41     91.46 o 
  -4   8  -7       66.67      133.93     80.41 o 
  -2   8  -7      192.47      382.34     75.87 o 
   0   8  -7       65.79       59.50     32.40 o 
   2   8  -7       21.43        6.18     25.92 o 
   4   8  -7       64.54       60.33     37.93 o 
   6   8  -7       28.09        0.92     39.43 o 
   8   8  -7        5.92       76.23     36.59 o 
  10   8  -7        6.96       -1.67     27.66 o 
  12   8  -7      212.79      170.76     51.55 o 
  14   8  -7       93.34       35.90    108.16 o 
  -5   9  -7        1.80       93.05     53.28 o 
  -3   9  -7       47.86       19.98     77.08 o 
  -1   9  -7       14.83       14.58     40.88 o 
   1   9  -7      335.45      305.70     60.57 o 
   3   9  -7       51.50       43.49     32.38 o 
   5   9  -7       34.45        1.01     40.01 o 
   7   9  -7       32.98       30.36     51.59 o 
   9   9  -7       33.75       62.68     33.51 o 
  11   9  -7       14.95       -7.50     33.41 o 
  13   9  -7       10.35       73.90     80.07 o 
  -4  10  -7        5.67      -53.81     65.88 o 
  -2  10  -7       22.51      204.73     61.00 o 
   0  10  -7       69.81       60.33     69.06 o 
   2  10  -7       62.16       31.08     40.93 o 
   4  10  -7       96.89       44.26     43.87 o 
   6  10  -7      513.32      408.26     68.97 o 
   8  10  -7      188.65      188.89     60.02 o 
  10  10  -7       30.50       57.86     37.78 o 
  12  10  -7       85.99      113.26     55.12 o 
  -3  11  -7       59.91        7.34     85.04 o 
  -1  11  -7       56.24       91.36     60.33 o 
   1  11  -7      702.16      613.76     72.54 o 
   3  11  -7       33.64       17.57     31.76 o 
   5  11  -7        8.29      -16.65     39.87 o 
   7  11  -7      280.74      279.93     80.55 o 
   9  11  -7       84.19      172.79    108.23 o 
  11  11  -7        4.76      -10.44     47.40 o 
  13  11  -7        0.47       24.08     72.20 o 
  -4  12  -7       21.72      309.17    115.16 o 
  -2  12  -7       30.19       59.22     60.91 o 
   0  12  -7       40.70       46.77     60.76 o 
   2  12  -7       22.64       56.03     35.67 o 
   4  12  -7      123.24      108.64     51.45 o 
   6  12  -7      227.83      297.35     75.39 o 
   8  12  -7       47.02      106.85     46.57 o 
  10  12  -7       16.26       18.25     37.72 o 
  12  12  -7      107.07       74.80    100.77 o 
  -3  13  -7        0.29      -69.31     69.31 o 
  -1  13  -7      137.12      -22.88     82.48 o 
   3  13  -7        6.70      -28.57     31.42 o 
   5  13  -7       49.65        6.13     42.38 o 
   7  13  -7       85.55       85.96     40.93 o 
   9  13  -7       53.89       68.44     42.74 o 
  11  13  -7        0.79      -26.75     51.23 o 
  -2  14  -7       10.64      117.28     71.00 o 
   0  14  -7       94.58       -9.12     57.72 o 
   2  14  -7       72.46       41.02     44.60 o 
   4  14  -7      110.88       36.15     51.79 o 
   6  14  -7      218.91      197.59     51.11 o 
   8  14  -7        6.89       58.93     46.48 o 
  10  14  -7      169.05      186.41     52.17 o 
  12  14  -7       77.39       14.62     61.92 o 
  -3  15  -7       18.12       76.06     79.44 o 
  -1  15  -7        7.33      -61.34     61.34 o 
   1  15  -7      142.88      356.86    113.23 o 
   3  15  -7       11.51        4.68     35.57 o 
   5  15  -7       42.89        7.29     42.66 o 
   7  15  -7       91.69       56.61     51.40 o 
   9  15  -7      148.78       97.01     52.00 o 
  11  15  -7       17.51        6.95     39.76 o 
  -2  16  -7       38.97       54.44     77.27 o 
   0  16  -7       18.29      132.92     63.27 o 
   4  16  -7       16.75        6.42     42.81 o 
   6  16  -7       26.48       11.49     33.06 o 
   8  16  -7       16.86       36.82     60.04 o 
  10  16  -7        1.57       50.74     59.75 o 
  -1  17  -7       80.41       76.59     75.29 o 
   1  17  -7       78.40       50.53    105.36 o 
   5  17  -7       33.16      -22.59     50.82 o 
   7  17  -7       46.00       34.56     36.49 o 
   9  17  -7       93.31       97.77     49.66 o 
  11  17  -7       22.56      112.98     76.35 o 
  -2  18  -7        4.29       54.05     92.91 o 
   0  18  -7        7.36      178.77     74.62 o 
   2  18  -7       60.38       82.34     79.10 o 
   4  18  -7       33.85       12.89     35.96 o 
   6  18  -7        6.66       -0.68     49.81 o 
   8  18  -7        6.78      -20.22     43.63 o 
  10  18  -7       14.27      130.31     72.88 o 
  -1  19  -7       29.68       25.97     73.07 o 
   1  19  -7       28.85      128.57     87.40 o 
   5  19  -7      120.25       86.44     59.03 o 
   7  19  -7       51.31      104.39     61.78 o 
   9  19  -7      124.76      259.66     83.59 o 
   0  20  -7       10.96       -3.62     67.52 o 
   2  20  -7        9.31      -37.07     65.16 o 
   6  20  -7       25.96       82.39     62.79 o 
   8  20  -7       42.68      124.08     64.29 o 
   1  21  -7       61.24       63.27     84.80 o 
   7  21  -7       23.65       11.63     68.29 o 
   2  22  -7       12.28       48.02     77.03 o 
  -4   0  -6       24.85       11.63     39.77 o 
  -2   0  -6      444.36      433.84     61.34 o 
   6   0  -6      188.06      197.40     45.95 o 
   8   0  -6      325.74      348.07     58.54 o 
  10   0  -6      168.29      143.10     74.47 o 
  12   0  -6       21.17      -19.40     51.11 o 
  14   0  -6        0.90       59.99     45.90 o 
  -5   1  -6       31.81       67.04     55.60 o 
  -3   1  -6      121.10      141.61     31.37 o 
  -1   1  -6       22.22       10.13     18.45 o 
   5   1  -6      339.22      375.20     49.28 o 
   7   1  -6       58.85      111.16     26.91 o 
   9   1  -6     1280.10     1191.00    149.91 o 
  11   1  -6       66.27       88.49     35.75 o 
  13   1  -6       14.57       51.54     38.54 o 
  -4   2  -6       11.10       15.93     43.10 o 
  -2   2  -6       61.22       46.31     25.99 o 
   4   2  -6      556.64      645.91     63.32 o 
   6   2  -6      688.34      693.46     48.63 o 
   8   2  -6       91.59      128.15     28.90 o 
  10   2  -6        5.70       24.39     75.15 o 
  12   2  -6       82.46      151.19     41.42 o 
  14   2  -6        7.21       26.37     33.35 o 
  -5   3  -6      111.78      252.51     67.52 o 
  -3   3  -6       37.39       41.55     37.74 o 
  -1   3  -6      226.36      232.24     30.20 o 
   5   3  -6      265.10      224.76     46.62 o 
   7   3  -6      108.25      101.60     31.25 o 
   9   3  -6      465.27      604.80     58.40 o 
  11   3  -6       78.96       85.67     58.52 o 
  13   3  -6        6.75      -16.56     38.32 o 
  -6   4  -6       34.52       92.47     65.35 o 
  -4   4  -6       72.73        4.25     45.51 o 
  -2   4  -6      373.45      388.66     74.42 o 
   4   4  -6       54.04       86.73     28.57 o 
   6   4  -6       10.17       65.54     31.95 o 
   8   4  -6      119.99      151.07     31.49 o 
  10   4  -6       82.24       67.13     32.36 o 
  12   4  -6       90.72      108.58     86.95 o 
  14   4  -6       55.11      253.60     97.18 o 
  -5   5  -6       26.59       -6.32     46.28 o 
  -3   5  -6      258.80      208.30     60.09 o 
  -1   5  -6      109.57      136.25     58.45 o 
   3   5  -6      305.14      339.97     47.01 o 
   5   5  -6       11.41       58.78     29.01 o 
   7   5  -6      110.94      144.40     36.61 o 
   9   5  -6      768.43      850.47    130.33 o 
  11   5  -6       36.31       56.40     93.05 o 
  13   5  -6       10.57        1.46     31.32 o 
  -6   6  -6       52.85      189.63     70.51 o 
  -4   6  -6        6.66       48.60     40.30 o 
  -2   6  -6        0.94       49.57     38.51 o 
   2   6  -6      357.97      396.87     46.09 o 
   4   6  -6      339.23      443.01     60.28 o 
   6   6  -6      143.98      127.85     48.50 o 
   8   6  -6      437.71      427.63     62.38 o 
  10   6  -6      112.34      247.13     69.06 o 
  12   6  -6       21.71       66.60     56.47 o 
  14   6  -6       65.60      118.22     52.69 o 
  -5   7  -6      159.77      315.21     77.99 o 
  -3   7  -6      165.99       88.18     54.92 o 
  -1   7  -6       54.25        4.20     41.41 o 
   1   7  -6      637.20      640.45     64.14 o 
   3   7  -6       38.63       30.21     31.13 o 
   5   7  -6       99.43      145.66     38.66 o 
   7   7  -6      313.88      361.25     64.94 o 
   9   7  -6      449.58      400.20     48.18 o 
  11   7  -6       73.60      126.52     40.88 o 
  13   7  -6      116.91      104.00     45.91 o 
  -6   8  -6      112.45      132.77     69.16 o 
  -4   8  -6       53.85      146.82     63.08 o 
  -2   8  -6       40.42       60.04     47.97 o 
   0   8  -6       91.57       94.07     31.61 o 
   2   8  -6      303.10      297.40     41.94 o 
   4   8  -6       14.42       46.19     24.13 o 
   6   8  -6      187.35      218.58     47.88 o 
   8   8  -6      243.54      284.09     78.81 o 
  10   8  -6      142.23      155.97     43.51 o 
  12   8  -6       25.78       51.00     34.77 o 
  14   8  -6       10.06      -60.04     60.04 o 
  -5   9  -6       24.64      141.03     71.09 o 
  -3   9  -6       12.21       59.32     61.68 o 
  -1   9  -6       35.58       67.67     27.22 o 
   1   9  -6      992.87      972.26     77.51 o 
   3   9  -6      111.83      134.22     30.74 o 
   5   9  -6       35.69       13.37     35.43 o 
   7   9  -6      201.05      196.29     53.48 o 
   9   9  -6      163.14      193.32     28.09 o 
  11   9  -6       51.15       73.04     60.79 o 
  13   9  -6      208.86      210.44     57.56 o 
  -6  10  -6       54.83      -37.16     54.49 o 
  -4  10  -6       76.88      137.50     74.18 o 
  -2  10  -6       19.52      135.14     59.27 o 
   0  10  -6      154.36      180.05    104.13 o 
   2  10  -6       71.26       89.77     32.48 o 
   4  10  -6       99.54      137.55     34.22 o 
   6  10  -6      191.11      320.47     49.76 o 
   8  10  -6      111.45      105.74     36.19 o 
  10  10  -6       96.82       83.04     43.60 o 
  12  10  -6        6.47       94.68     96.29 o 
  14  10  -6       45.80       -8.20     55.26 o 
  -5  11  -6       39.71      -43.82     57.63 o 
  -3  11  -6        6.27       89.53     61.97 o 
  -1  11  -6       28.29       39.19     59.27 o 
   1  11  -6       26.22        1.54     22.25 o 
   3  11  -6      163.38      232.92     43.39 o 
   5  11  -6      104.91       97.44     43.49 o 
   7  11  -6        8.91       26.21     31.23 o 
   9  11  -6       19.18       40.58     24.91 o 
  11  11  -6       87.59      206.93     67.42 o 
  13  11  -6       40.09       13.90     50.34 o 
  -6  12  -6       56.95       13.03     71.48 o 
  -4  12  -6       21.58       62.02     72.30 o 
  -2  12  -6       31.53      -42.28     42.28 o 
   0  12  -6      197.59      164.31     30.41 o 
   2  12  -6      121.67       61.87     36.15 o 
   4  12  -6      149.78      112.60     49.13 o 
   6  12  -6      130.81      148.31     55.12 o 
   8  12  -6       33.03       40.97     27.88 o 
  10  12  -6      142.06      204.21     37.71 o 
  12  12  -6       14.92       33.96     50.50 o 
  -5  13  -6       38.16      -57.39     66.27 o 
  -3  13  -6       29.18       -8.64     54.73 o 
  -1  13  -6      138.34      153.33     63.47 o 
   1  13  -6      481.73      451.94     53.28 o 
   3  13  -6       78.76       43.53     38.22 o 
   5  13  -6      124.58      140.78     42.04 o 
   7  13  -6       78.15      190.78     48.79 o 
   9  13  -6      224.90      372.76     73.30 o 
  11  13  -6       20.84       33.50     41.78 o 
  13  13  -6       50.43       55.36     67.86 o 
  -4  14  -6       19.81      169.55     93.78 o 
  -2  14  -6       27.59      187.99     60.72 o 
   0  14  -6       80.15       88.71     67.28 o 
   2  14  -6       38.76        6.90     30.89 o 
   4  14  -6      287.28      321.29     58.74 o 
   6  14  -6      146.38      150.48     56.08 o 
   8  14  -6        0.14        5.45     36.87 o 
  10  14  -6       74.55      116.60     41.96 o 
  12  14  -6       11.35      -46.04     46.04 o 
  -5  15  -6       11.22      256.13    103.43 o 
  -3  15  -6       87.52       82.63     87.50 o 
  -1  15  -6       46.02       53.48     59.56 o 
   3  15  -6       11.91       -2.46     30.79 o 
   5  15  -6      119.08      147.59     56.85 o 
   7  15  -6       42.54       72.73     45.03 o 
   9  15  -6       24.68       22.22     31.55 o 
  11  15  -6       41.11       80.45     64.53 o 
  -4  16  -6       39.90      -57.77     69.84 o 
  -2  16  -6       39.27        2.08     54.97 o 
   0  16  -6       53.38       21.28     65.83 o 
   2  16  -6       24.23       -5.02     25.34 o 
   4  16  -6      396.33      381.67     61.49 o 
   6  16  -6      184.90      117.96     54.20 o 
   8  16  -6       80.98       82.43     58.50 o 
  10  16  -6       64.03       41.38     41.08 o 
  12  16  -6        7.79      -22.10     64.67 o 
  -3  17  -6       29.93       14.38     74.86 o 
  -1  17  -6       98.43      281.71     88.13 o 
   1  17  -6      196.29      144.26     85.86 o 
   3  17  -6      121.61       77.27     46.96 o 
   5  17  -6       81.77      129.35     52.75 o 
   7  17  -6        6.05      -38.66     38.66 o 
   9  17  -6      192.34      168.26    115.42 o 
  11  17  -6       93.99       61.20    113.56 o 
  -4  18  -6        7.94       50.44     96.29 o 
  -2  18  -6       25.42       47.93     73.12 o 
   0  18  -6       12.68       -2.61     59.65 o 
   4  18  -6      105.97       66.70     46.14 o 
   6  18  -6       30.42       51.50     51.45 o 
   8  18  -6       20.81       79.15     51.93 o 
  10  18  -6       10.72      110.57     57.75 o 
  -3  19  -6        3.58       19.69     83.21 o 
  -1  19  -6        8.69       25.53     55.60 o 
   1  19  -6        3.27       56.37     51.64 o 
   5  19  -6       36.82       66.80     50.24 o 
   7  19  -6        0.94       51.59     55.70 o 
   9  19  -6      168.70       99.81     68.00 o 
  -2  20  -6       25.90      272.20     86.97 o 
   0  20  -6       16.68      112.26     70.46 o 
   2  20  -6       71.74       81.42     88.03 o 
   4  20  -6       53.18       -9.12     46.77 o 
   6  20  -6       58.26       68.05     52.12 o 
   8  20  -6        8.74       81.66     71.96 o 
  10  20  -6       11.44       28.04     41.97 o 
  -1  21  -6        0.39       99.04     64.24 o 
   1  21  -6       42.49       98.31     87.26 o 
   5  21  -6       36.82      -15.49     48.02 o 
   7  21  -6       55.83      154.44     68.49 o 
   9  21  -6      120.46      195.69     60.10 o 
   0  22  -6       16.08       10.76     61.87 o 
   2  22  -6       13.52      -12.69     79.34 o 
   6  22  -6       30.18      141.41     71.48 o 
   8  22  -6        2.83      -82.48     82.48 o 
   1  23  -6       17.62      101.21     71.62 o 
   3  23  -6       21.68       -6.32     78.19 o 
   7  23  -6       11.14      126.02     59.65 o 
   2  24  -6       49.61       10.62     66.41 o 
  -5   1  -5       55.32       37.77     33.49 o 
  -3   1  -5       24.83       41.42     24.08 o 
  -1   1  -5       22.88       23.69     15.97 o 
   5   1  -5      476.39      465.16    103.91 o 
   7   1  -5       72.50      118.26     25.53 o 
   9   1  -5       69.22       69.75     45.01 o 
  11   1  -5      101.89      122.68     33.70 o 
  13   1  -5        1.14       77.79     45.30 o 
  15   1  -5        3.76      -45.22     61.15 o 
  -6   2  -5       37.26       24.28     48.94 o 
  -4   2  -5      107.87      102.93     70.51 o 
  -2   2  -5      582.46      629.67     40.83 o 
   4   2  -5     1797.00     1754.42     95.66 o 
   6   2  -5      456.05      441.05     36.48 o 
   8   2  -5      408.61      408.01     39.76 o 
  10   2  -5       39.10       38.88     34.89 o 
  12   2  -5       18.93       -7.13     28.34 o 
  14   2  -5       12.78      -13.26     91.43 o 
  -7   3  -5       83.02       39.14     58.98 o 
  -5   3  -5      317.69      229.49     68.87 o 
  -3   3  -5      193.96      190.53     54.68 o 
  -1   3  -5       32.26       30.91     14.73 o 
   3   3  -5     1020.89     1113.58     67.52 o 
   5   3  -5      385.83      417.19     49.71 o 
   7   3  -5      172.66      177.13     27.53 o 
   9   3  -5      661.49      637.82     63.80 o 
  11   3  -5      582.80      527.82     61.21 o 
  13   3  -5       23.77       51.02     37.11 o 
  -6   4  -5      176.10      208.26     76.16 o 
  -4   4  -5        3.02       -2.51     36.15 o 
  -2   4  -5     1515.48     1410.54     55.40 o 
   4   4  -5       40.46       25.48     25.34 o 
   6   4  -5     1010.12      910.08     50.29 o 
   8   4  -5      128.74      120.77     34.20 o 
  10   4  -5        0.33       25.59     27.02 o 
  12   4  -5        4.91        9.86     23.37 o 
  14   4  -5        4.67      124.69     47.00 o 
  -7   5  -5      100.80       46.72     66.07 o 
  -5   5  -5      126.31      112.65     46.96 o 
  -3   5  -5      206.47      180.70     47.39 o 
  -1   5  -5       31.27       19.84     28.86 o 
   3   5  -5     1295.10     1375.99     85.62 o 
   5   5  -5      571.22      512.80     51.98 o 
   7   5  -5      215.07      259.59     31.69 o 
   9   5  -5      165.64      167.96     19.79 o 
  11   5  -5      143.79      101.22     39.26 o 
  13   5  -5       65.08      103.92     44.20 o 
  -8   6  -5       36.72       92.18     79.63 o 
  -6   6  -5       70.62        2.36     58.83 o 
  -4   6  -5      321.87      298.94     74.28 o 
  -2   6  -5      207.98      139.00     57.87 o 
   2   6  -5     1276.19     1265.03     67.28 o 
   4   6  -5     1974.18     2240.04    111.92 o 
   6   6  -5      873.22      880.51     72.49 o 
   8   6  -5      717.75      694.09     41.92 o 
  10   6  -5       73.90       77.71     23.11 o 
  12   6  -5       66.21       31.61     39.72 o 
  14   6  -5       35.01        1.50     59.65 o 
  -7   7  -5      102.18       35.71     55.99 o 
  -5   7  -5      177.44      187.55     63.51 o 
  -3   7  -5        9.72       20.42     28.14 o 
  -1   7  -5      442.89      424.14     61.97 o 
   1   7  -5      314.50      419.55     40.44 o 
   3   7  -5       79.48       57.58     32.96 o 
   5   7  -5      186.52      125.63     35.38 o 
   7   7  -5       72.36      142.90     26.70 o 
   9   7  -5     1009.23     1018.25     49.29 o 
  11   7  -5      272.74      341.58    132.72 o 
  13   7  -5      150.10      362.31    205.34 o 
  -8   8  -5       39.32      114.29     74.76 o 
  -6   8  -5       71.34      311.30     70.32 o 
  -4   8  -5       51.30      370.08     72.15 o 
  -2   8  -5       71.97       99.37     42.42 o 
   0   8  -5       67.32       39.19     23.75 o 
   2   8  -5      535.58      503.10     44.84 o 
   4   8  -5      285.52      316.08     39.29 o 
   6   8  -5      606.61      604.64     74.13 o 
   8   8  -5      368.02      372.56     31.47 o 
  10   8  -5       86.22      169.14     36.90 o 
  12   8  -5       66.43      140.37    105.19 o 
  14   8  -5       10.80       47.64     63.61 o 
  -7   9  -5       41.97      -22.25     46.57 o 
  -5   9  -5        4.96      -21.09     41.31 o 
  -3   9  -5       10.25       35.81     49.52 o 
  -1   9  -5       33.15       52.67     38.97 o 
   1   9  -5      573.10      512.94     51.35 o 
   3   9  -5      223.60      152.37     34.51 o 
   5   9  -5       16.35       28.43     28.09 o 
   7   9  -5        4.36      -20.99     20.99 o 
   9   9  -5      655.20      680.12     45.15 o 
  11   9  -5        3.44        3.37     26.78 o 
  13   9  -5       75.47       26.64     59.80 o 
  -6  10  -5       33.79       74.66     54.49 o 
  -4  10  -5      323.38      278.58     91.75 o 
  -2  10  -5      134.07      219.50     54.01 o 
   0  10  -5      357.94      299.09     35.57 o 
   2  10  -5       37.03       31.71     29.68 o 
   4  10  -5      341.79      448.75     57.05 o 
   6  10  -5      469.27      492.72     72.83 o 
   8  10  -5      196.40      207.17     38.36 o 
  10  10  -5      120.62      125.26     37.15 o 
  12  10  -5      243.27      280.69     66.14 o 
  14  10  -5       76.91      130.41     74.37 o 
  -7  11  -5       23.50      -26.26     48.41 o 
  -5  11  -5       52.04       82.10     56.85 o 
  -3  11  -5       73.21       98.70     59.94 o 
  -1  11  -5       31.41       36.06     14.38 o 
   1  11  -5     2022.61     1836.90     93.97 o 
   3  11  -5      324.42      390.06     50.72 o 
   5  11  -5       14.83       -2.12     26.88 o 
   7  11  -5        4.13       -0.24     29.78 o 
   9  11  -5      260.66      290.60     37.55 o 
  11  11  -5       49.02       73.82     29.70 o 
  13  11  -5      272.43      314.34     94.64 o 
  -6  12  -5       30.14       44.60     54.59 o 
  -4  12  -5      271.17      360.86    101.59 o 
  -2  12  -5       62.48       90.93     52.51 o 
   0  12  -5      655.92      550.39    114.91 o 
   2  12  -5      638.22      628.97     57.48 o 
   4  12  -5       77.65       79.59     31.71 o 
   6  12  -5      545.33      527.13     68.39 o 
   8  12  -5      162.79      210.05     44.77 o 
  10  12  -5       31.14       38.77     32.71 o 
  12  12  -5       65.22       65.35     74.13 o 
  -7  13  -5        4.05       28.23     63.85 o 
  -5  13  -5       15.46       39.67     54.68 o 
  -3  13  -5       47.31      184.70     58.83 o 
  -1  13  -5        3.87      -40.16     40.16 o 
   1  13  -5     1039.35      940.94     64.24 o 
   3  13  -5      101.07      146.38     36.63 o 
   5  13  -5      119.62       67.33     46.14 o 
   7  13  -5       12.73       -3.14     33.93 o 
   9  13  -5      126.14      218.81     40.38 o 
  11  13  -5        6.65       31.52     26.86 o 
  13  13  -5       92.89      127.27     74.71 o 
  -6  14  -5       43.06       32.43     55.02 o 
  -4  14  -5       28.44        0.82     49.37 o 
  -2  14  -5       85.80       65.44     56.03 o 
   0  14  -5      188.97      108.30     86.29 o 
   2  14  -5     1236.92     1114.93     81.28 o 
   4  14  -5     1557.87     1502.63     99.08 o 
   6  14  -5       89.88       38.71     51.11 o 
   8  14  -5      143.85      187.96     42.58 o 
  10  14  -5       21.23       24.64     31.72 o 
  12  14  -5       13.77      -31.66     56.71 o 
  -5  15  -5       27.56      140.11     61.58 o 
  -3  15  -5       14.00       73.26     52.41 o 
  -1  15  -5       54.49       54.44     48.31 o 
   1  15  -5      129.33      144.74     30.31 o 
   3  15  -5      149.65      153.86     45.22 o 
   5  15  -5      783.05      870.43     93.68 o 
   7  15  -5       51.97       37.89     37.50 o 
   9  15  -5       26.80       29.43     25.45 o 
  11  15  -5        1.83       39.25     36.61 o 
  -6  16  -5       22.66       70.08     63.51 o 
  -4  16  -5       33.93      -17.57     57.87 o 
  -2  16  -5       72.16      112.60     57.87 o 
   0  16  -5      140.10      156.81     71.09 o 
   2  16  -5       95.16       35.09     37.40 o 
   4  16  -5      113.37      100.34     44.11 o 
   6  16  -5       35.03       11.87     35.62 o 
   8  16  -5       58.91      121.91     68.58 o 
  10  16  -5       97.15      143.52     51.46 o 
  12  16  -5       57.59       81.71     71.62 o 
  -5  17  -5       25.98       74.04     64.43 o 
  -3  17  -5       21.39      267.43     83.30 o 
  -1  17  -5       46.50       96.82     52.75 o 
   1  17  -5      169.22      203.91     89.34 o 
   3  17  -5       32.16       50.24     32.53 o 
   5  17  -5       92.53       26.11     51.45 o 
   7  17  -5       82.25       40.01     47.64 o 
   9  17  -5      575.61      487.36    103.29 o 
  11  17  -5       14.60       65.67     45.37 o 
  -4  18  -5       12.89      158.01     66.31 o 
  -2  18  -5      117.44      193.20     88.27 o 
   0  18  -5      198.28       87.55     68.53 o 
   2  18  -5       54.88       47.83     33.11 o 
   4  18  -5       68.00       49.37     47.15 o 
   6  18  -5       48.05      -49.18     49.18 o 
   8  18  -5        0.59       -7.63     55.89 o 
  10  18  -5       11.04        6.08     41.44 o 
  -5  19  -5        8.12       84.36     70.85 o 
  -3  19  -5       14.10      178.86     67.57 o 
  -1  19  -5        9.10       11.49     58.83 o 
   1  19  -5      135.54       78.67     83.40 o 
   3  19  -5       33.83       31.71     38.47 o 
   5  19  -5       78.57       66.99     44.84 o 
   7  19  -5        6.06       28.09     40.78 o 
   9  19  -5       60.60       87.65     43.14 o 
  11  19  -5       51.60      162.47     72.30 o 
  -4  20  -5       23.93       47.06     81.18 o 
  -2  20  -5       25.69       70.13     69.21 o 
   0  20  -5       22.17       36.25     55.45 o 
   2  20  -5        3.95        2.70     51.59 o 
   4  20  -5       90.74      155.55     52.32 o 
   6  20  -5       58.91       10.14     54.73 o 
   8  20  -5       38.57       58.35     41.27 o 
  10  20  -5       32.05       53.03     53.53 o 
  -3  21  -5       23.53      -65.40     65.40 o 
  -1  21  -5       17.21        5.65     65.88 o 
   1  21  -5        9.36       -8.69     59.07 o 
   5  21  -5      101.81      145.47     53.38 o 
   7  21  -5       16.93      131.03     66.31 o 
   9  21  -5      100.09      248.41    120.49 o 
  -2  22  -5       15.18       50.87     83.45 o 
   0  22  -5       46.68       -1.06     66.02 o 
   2  22  -5       16.86        9.89     71.38 o 
   4  22  -5       27.99      -39.77     39.77 o 
   6  22  -5        5.94      128.09     63.32 o 
   8  22  -5       37.69      -78.57     78.57 o 
  -1  23  -5        7.49      -12.50     57.58 o 
   1  23  -5       11.47       13.95     67.38 o 
   3  23  -5        9.19        5.07     83.30 o 
   5  23  -5        1.18      132.34     57.63 o 
   7  23  -5        3.08       -0.68     55.41 o 
   0  24  -5       30.01        5.50     66.99 o 
   2  24  -5        1.21      -60.18     60.18 o 
   6  24  -5       18.99      -63.22     63.22 o 
   8  24  -5        5.18      105.23     79.32 o 
   1  25  -5        1.78       59.85     82.00 o 
   3  25  -5       26.18       -6.52    115.93 o 
   2  26  -5       43.70       -0.19     80.60 o 
   4  26  -5       34.68      -25.24     80.84 o 
  -8   0  -4      157.30       49.08     63.13 o 
  -6   0  -4      134.99      195.76     56.32 o 
  -4   0  -4      285.62      271.77     43.24 o 
  -2   0  -4     2526.50     2782.52    113.37 o 
   4   0  -4      236.21      207.82     29.63 o 
   6   0  -4     1355.11     1275.21    140.78 o 
   8   0  -4        5.67       -2.86      6.61 o 
  10   0  -4      309.96      359.85     54.20 o 
  12   0  -4      259.69      326.89     81.47 o 
  14   0  -4       88.34      116.75     68.29 o 
  -7   1  -4      518.33      498.58     58.18 o 
  -5   1  -4       19.90       41.42     38.32 o 
  -3   1  -4       68.31       89.99     21.71 o 
  -1   1  -4      512.79      603.18     32.83 o 
   5   1  -4      599.44      694.25     78.33 o 
   7   1  -4      276.54      254.69     29.78 o 
   9   1  -4      672.14      698.38     28.84 o 
  11   1  -4      270.67      187.63     43.94 o 
  13   1  -4       85.63      281.21    122.52 o 
  -8   2  -4      123.88      137.60     73.55 o 
  -6   2  -4       57.37        1.95     25.82 o 
  -4   2  -4      106.10      118.81     96.41 o 
  -2   2  -4      414.37      446.00     26.73 o 
   4   2  -4     1979.38     1823.00     87.36 o 
   6   2  -4      512.67      503.11     43.41 o 
   8   2  -4      180.98      180.78     28.15 o 
  10   2  -4      210.58      217.73     24.52 o 
  12   2  -4      122.44       99.02     37.98 o 
  14   2  -4       52.71       81.60     56.65 o 
  -7   3  -4      303.49      313.81     73.31 o 
  -5   3  -4        4.56      -20.43     20.43 o 
  -3   3  -4      108.05      149.57     49.45 o 
  -1   3  -4      264.87      250.24     73.75 o 
   3   3  -4      188.16      275.63     32.72 o 
   5   3  -4      480.06      447.98     30.63 o 
   7   3  -4      255.15      240.62     36.00 o 
   9   3  -4     1556.78     1523.61     51.62 o 
  11   3  -4       85.79       93.21     40.66 o 
  13   3  -4       33.72       -7.92     33.06 o 
  -8   4  -4       22.37      118.49     62.07 o 
  -6   4  -4       25.13      -11.73     36.82 o 
  -4   4  -4      402.53      344.21    105.09 o 
  -2   4  -4        4.66       12.69      9.63 o 
   2   4  -4      577.56      553.39     42.71 o 
   4   4  -4      633.87      594.07     48.75 o 
   6   4  -4     1011.59     1008.33     47.68 o 
   8   4  -4      276.91      258.68     21.03 o 
  10   4  -4      121.98      127.01     21.74 o 
  12   4  -4       90.39      171.75     79.42 o 
  14   4  -4       29.89      -22.93     58.25 o 
  -9   5  -4       91.85      164.87     72.44 o 
  -7   5  -4      235.45      273.75     82.29 o 
  -5   5  -4      109.88       84.65     52.08 o 
  -3   5  -4      143.89      138.12     32.96 o 
  -1   5  -4      664.41      613.54     82.77 o 
   1   5  -4     3519.00     3345.03    116.41 o 
   3   5  -4      459.20      481.52     46.86 o 
   5   5  -4     1434.92     1422.46     91.36 o 
   7   5  -4       88.34       81.82     15.30 o 
   9   5  -4     1170.09     1076.86     48.15 o 
  11   5  -4       10.28        6.25     16.41 o 
  13   5  -4        2.60       50.75     38.62 o 
  -8   6  -4       59.09       18.73     81.28 o 
  -6   6  -4       20.10       36.10     60.38 o 
  -4   6  -4      465.63      435.09     77.75 o 
  -2   6  -4      100.67      157.05     33.30 o 
   2   6  -4      302.60      321.39     35.86 o 
   4   6  -4     2063.42     2077.20     99.42 o 
   6   6  -4     1732.19     1796.26     72.53 o 
   8   6  -4      768.53      766.71     37.84 o 
  10   6  -4       12.01       30.56     19.41 o 
  12   6  -4       49.98       62.08     36.00 o 
  14   6  -4       67.93       37.11     66.31 o 
  -9   7  -4       33.25      111.34     69.98 o 
  -7   7  -4      109.84       88.37     64.14 o 
  -5   7  -4      217.98      162.07     71.43 o 
  -3   7  -4       16.91      -19.35     26.50 o 
  -1   7  -4      150.43      267.33     44.45 o 
   1   7  -4      236.29      222.69     29.01 o 
   3   7  -4      664.13      767.58     56.03 o 
   5   7  -4      863.15      781.53     61.73 o 
   7   7  -4        3.29        1.07     23.56 o 
   9   7  -4      392.67      443.55     34.53 o 
  11   7  -4      268.80      204.96     58.31 o 
  13   7  -4       54.11       40.25     85.18 o 
  -8   8  -4       18.04      -23.17     43.39 o 
  -6   8  -4       95.28      111.92     64.19 o 
  -4   8  -4      428.74      348.80     79.97 o 
  -2   8  -4        9.18       13.08     24.90 o 
   0   8  -4      639.13      744.75     39.33 o 
   2   8  -4      986.92      889.11     50.87 o 
   4   8  -4      117.04      123.55     33.49 o 
   6   8  -4     1674.74     1619.91    110.14 o 
   8   8  -4     1506.74     1434.20     72.26 o 
  10   8  -4       46.37       26.64     20.92 o 
  12   8  -4      115.34      106.47     32.55 o 
  14   8  -4       83.69       15.20     69.50 o 
  -9   9  -4       31.30      -20.85     62.69 o 
  -7   9  -4       72.12      127.46     54.20 o 
  -5   9  -4      134.85      162.16     55.36 o 
  -3   9  -4      359.68      376.02     74.33 o 
  -1   9  -4      135.85      147.67     16.93 o 
   1   9  -4     3073.28     3020.80    111.30 o 
   3   9  -4      404.59      400.01     46.09 o 
   5   9  -4      409.45      510.72     48.79 o 
   7   9  -4       13.77       31.22     13.98 o 
   9   9  -4      261.61      217.23     27.79 o 
  11   9  -4       62.40      134.87     59.35 o 
  13   9  -4       47.76       37.07     60.72 o 
  -8  10  -4       15.20       26.69     59.17 o 
  -6  10  -4        6.11        3.96     40.98 o 
  -4  10  -4      211.61      147.64     59.32 o 
  -2  10  -4      114.59       62.74     37.40 o 
   0  10  -4      389.46      379.40     30.12 o 
   2  10  -4        4.88       57.05     19.11 o 
   4  10  -4       40.59       19.16     23.31 o 
   6  10  -4       88.45       -6.61     34.27 o 
   8  10  -4      755.98      738.26     43.06 o 
  10  10  -4       12.33       -3.18     19.36 o 
  12  10  -4       14.21       50.97     47.73 o 
  14  10  -4      100.96       97.11     95.13 o 
  -7  11  -4       33.53       33.64     51.98 o 
  -5  11  -4       50.30        4.78     40.11 o 
  -3  11  -4        2.47      -19.88     46.86 o 
  -1  11  -4      115.04       58.43     26.59 o 
   1  11  -4      311.77      359.46     34.27 o 
   3  11  -4      111.06      138.56     26.88 o 
   5  11  -4       60.08      161.59     30.16 o 
   7  11  -4       64.54      -14.47     29.34 o 
   9  11  -4       18.45       16.59     19.98 o 
  11  11  -4      142.91      146.96     30.88 o 
  13  11  -4       76.89      102.61     85.86 o 
  -8  12  -4       12.70       25.19     67.95 o 
  -6  12  -4       10.72      -29.49     50.34 o 
  -4  12  -4      150.49      163.42     70.71 o 
  -2  12  -4      393.21      420.42     79.25 o 
   0  12  -4      119.61      128.81     21.33 o 
   2  12  -4      285.63      262.07     36.63 o 
   4  12  -4       37.15       59.80     27.75 o 
   6  12  -4       68.56       86.83     44.69 o 
   8  12  -4      147.03      144.74     30.61 o 
  10  12  -4        4.46        3.03     22.89 o 
  12  12  -4       47.86       71.73     42.77 o 
  -7  13  -4        5.01       56.85     56.27 o 
  -5  13  -4      144.57       76.88     59.46 o 
  -3  13  -4      245.12      233.40     68.15 o 
  -1  13  -4       41.92       87.16     39.96 o 
   1  13  -4      127.05      112.94     27.37 o 
   3  13  -4      517.06      545.81     49.23 o 
   5  13  -4       36.09       22.78     30.74 o 
   7  13  -4      437.45      477.08     65.83 o 
   9  13  -4      567.19      523.98     48.76 o 
  11  13  -4       44.68        3.94     56.49 o 
  13  13  -4       52.72       51.79     73.70 o 
  -8  14  -4        8.90      -21.09     77.66 o 
  -6  14  -4       11.27      140.45     66.12 o 
  -4  14  -4      391.48      419.99     77.61 o 
  -2  14  -4      185.80      331.57     69.98 o 
   0  14  -4     1190.02     1168.18     72.23 o 
   2  14  -4       63.36       49.52     28.62 o 
   4  14  -4       69.79       59.56     35.57 o 
   6  14  -4       96.51      194.98     43.58 o 
   8  14  -4      635.12      604.39     49.08 o 
  10  14  -4       11.15       -9.64     28.10 o 
  12  14  -4       58.42       87.59     48.60 o 
  -7  15  -4        2.11      141.31     79.49 o 
  -5  15  -4       49.54      -39.38     43.24 o 
  -3  15  -4       82.15      207.39     57.10 o 
  -1  15  -4       81.33      172.35     49.57 o 
   1  15  -4      642.03      523.75     48.02 o 
   3  15  -4      438.03      465.74     58.16 o 
   5  15  -4       64.86       37.93     37.45 o 
   7  15  -4       78.32       84.94     43.63 o 
   9  15  -4       94.66      129.64     78.52 o 
  11  15  -4        7.44       36.07     88.61 o 
  -6  16  -4        2.18      175.00     66.84 o 
  -4  16  -4      229.29       36.82     64.14 o 
  -2  16  -4      392.62      323.12     80.55 o 
   0  16  -4      875.12      998.66    102.90 o 
   2  16  -4      988.06      905.52     73.50 o 
   4  16  -4      455.29      396.53     67.18 o 
   6  16  -4      242.52      294.45     59.89 o 
   8  16  -4      366.78      262.31     55.70 o 
  10  16  -4        9.81       24.53     45.42 o 
  12  16  -4        9.61      106.35     53.16 o 
  -7  17  -4        9.10      -33.74     69.98 o 
  -5  17  -4       14.91        4.87     44.55 o 
  -3  17  -4       70.28       89.96     66.22 o 
  -1  17  -4       84.76      130.60     68.34 o 
   1  17  -4      139.61      134.02     27.11 o 
   3  17  -4      182.31      110.91     46.43 o 
   5  17  -4       60.59      103.96     50.63 o 
   7  17  -4      258.71      199.91     78.09 o 
   9  17  -4      295.84      462.46     77.66 o 
  11  17  -4        3.91      -19.78     37.35 o 
  -6  18  -4        8.10       42.76     57.05 o 
  -4  18  -4       16.85      140.35     64.38 o 
  -2  18  -4       12.47       -2.27     44.60 o 
   0  18  -4      187.99      270.61     79.34 o 
   2  18  -4      155.57      101.74     39.58 o 
   4  18  -4      583.53      538.09     81.52 o 
   6  18  -4      137.14      174.13     55.70 o 
   8  18  -4      209.23      157.30     45.46 o 
  10  18  -4        4.56       26.24     41.98 o 
  -5  19  -4       13.32      -41.02     46.53 o 
  -3  19  -4       49.97       61.73     56.18 o 
  -1  19  -4       10.41       18.63     57.39 o 
   1  19  -4       63.31       73.41     57.48 o 
   3  19  -4      350.35      372.01     61.05 o 
   5  19  -4      259.33      238.18     58.50 o 
   7  19  -4       73.68      135.28     53.23 o 
   9  19  -4       57.10      152.34     49.27 o 
  11  19  -4       39.33      112.92     51.17 o 
  -6  20  -4       26.37       68.00     77.95 o 
  -4  20  -4       32.01      -36.63     64.00 o 
  -2  20  -4       22.38       78.81     55.79 o 
   0  20  -4      231.73      261.49     77.03 o 
   2  20  -4       45.31       43.44     33.59 o 
   4  20  -4       55.44       -7.72     36.82 o 
   6  20  -4       32.82      -17.91     47.25 o 
   8  20  -4       89.98      123.67     63.44 o 
  10  20  -4       31.51      152.72    115.37 o 
  -5  21  -4       36.06      217.62    100.77 o 
  -3  21  -4        4.41      -11.63     54.59 o 
  -1  21  -4       41.17       -7.29     62.07 o 
   1  21  -4       27.97      -11.63     50.29 o 
   3  21  -4       39.17       72.64     40.98 o 
   5  21  -4      131.02      208.64     53.43 o 
   7  21  -4       14.71       43.44     46.82 o 
   9  21  -4        3.88       93.03     87.60 o 
  -4  22  -4       43.97       29.30     66.17 o 
  -2  22  -4       55.71       44.79     78.04 o 
   0  22  -4       89.27       68.00     61.39 o 
   2  22  -4       47.05       22.25     56.47 o 
   4  22  -4       90.68      125.39     61.97 o 
   6  22  -4        1.10      -10.86     43.10 o 
   8  22  -4       14.84      -15.03     49.22 o 
  10  22  -4        2.61       16.52     46.89 o 
  -3  23  -4        8.84       63.51     68.29 o 
  -1  23  -4       52.39        0.05     83.06 o 
   1  23  -4        1.24        8.11     64.87 o 
   3  23  -4        2.72      -79.44     79.44 o 
   5  23  -4       73.54      106.32     50.39 o 
   7  23  -4       16.63       -8.25     62.40 o 
   9  23  -4       10.71        0.69     41.10 o 
  -2  24  -4       79.89       88.03     77.22 o 
   0  24  -4       45.59       57.19     83.35 o 
   2  24  -4       50.88       -1.59     56.52 o 
   4  24  -4       34.84      -37.84     37.84 o 
   6  24  -4       17.92      -52.41     53.62 o 
   8  24  -4       46.07       83.75     55.05 o 
  -1  25  -4       11.07      -55.65     81.52 o 
   1  25  -4       61.22       11.15     67.52 o 
   3  25  -4        1.20      -27.94     76.16 o 
   5  25  -4       60.99      164.87     64.62 o 
   7  25  -4       26.77      121.96     88.42 o 
   0  26  -4       18.20       24.52     77.85 o 
   2  26  -4        6.35       14.72     71.48 o 
   4  26  -4       14.60        2.46     59.99 o 
   1  27  -4       22.03       -2.32     67.91 o 
   3  27  -4       67.96      111.68     94.11 o 
   5  27  -4        6.09      -91.46     92.91 o 
  -9   1  -3       25.67       -3.32     34.82 o 
  -7   1  -3      566.11      433.57     58.61 o 
  -5   1  -3      269.17      284.85     80.96 o 
  -3   1  -3     1046.93     1146.22    129.30 o 
  -1   1  -3      280.33      359.67     23.21 o 
   3   1  -3     2394.14     2205.44     81.47 o 
   5   1  -3      810.73      798.04      9.86 o 
   7   1  -3      722.35      698.90     18.06 o 
   9   1  -3      430.57      446.58     23.24 o 
  11   1  -3       69.08       87.10     32.16 o 
  13   1  -3       30.57       21.79     35.22 o 
 -10   2  -3       24.24        1.54     63.56 o 
  -8   2  -3      327.60      382.96     52.98 o 
  -6   2  -3      241.40      243.20     40.69 o 
  -4   2  -3      242.66      212.18     26.20 o 
  -2   2  -3        8.15       56.19     18.51 o 
   2   2  -3     1215.03     1134.38     47.88 o 
   4   2  -3      517.50      540.62     57.75 o 
   6   2  -3      919.14      905.76     27.08 o 
   8   2  -3      121.66      135.37     12.17 o 
  10   2  -3      149.66      126.58     16.75 o 
  12   2  -3      168.92      249.67     54.60 o 
  14   2  -3        2.18      -11.58     49.57 o 
  -9   3  -3        3.88       35.23     42.42 o 
  -7   3  -3     1643.48     1671.19     91.65 o 
  -5   3  -3       15.46       12.44     16.12 o 
  -3   3  -3     1448.93     1467.16     63.64 o 
  -1   3  -3      446.48      440.94     40.06 o 
   3   3  -3     3996.16     3917.77    127.61 o 
   5   3  -3     3721.86     3611.70     66.27 o 
   7   3  -3      288.40      327.01     47.95 o 
   9   3  -3       34.23        7.08     18.66 o 
  11   3  -3      232.92      153.47     30.00 o 
  13   3  -3       30.76       25.86     43.05 o 
 -10   4  -3       16.39      249.71     77.46 o 
  -8   4  -3       23.96       14.67     31.63 o 
  -6   4  -3       42.13       42.93     25.45 o 
  -4   4  -3      603.24      551.46     42.62 o 
  -2   4  -3       26.84       34.72     21.02 o 
   2   4  -3     5974.72     5651.19    168.25 o 
   4   4  -3      423.97      430.22     39.24 o 
   6   4  -3      202.17      211.14     26.34 o 
   8   4  -3      223.75      178.95     20.92 o 
  10   4  -3       75.58       73.65     23.64 o 
  12   4  -3      182.00      190.96     34.45 o 
  14   4  -3       39.99       59.75     41.60 o 
  -9   5  -3        0.70      -10.42     47.30 o 
  -7   5  -3      459.07      480.30     45.37 o 
  -5   5  -3       78.78      102.33     20.58 o 
  -3   5  -3      556.85      597.63     48.17 o 
  -1   5  -3      956.86      927.86     19.69 o 
   1   5  -3     8169.97     8084.63    212.89 o 
   3   5  -3     2719.39     2914.28    100.92 o 
   5   5  -3     2327.40     2337.90     73.54 o 
   7   5  -3      200.96      177.18     24.47 o 
   9   5  -3      453.21      409.69     33.57 o 
  11   5  -3       58.54       43.82     22.22 o 
  13   5  -3       41.06      -27.03     72.59 o 
 -10   6  -3       36.40      104.25     74.08 o 
  -8   6  -3       29.06       -1.21     40.16 o 
  -6   6  -3     1004.01      910.06     81.30 o 
  -4   6  -3     1677.78     1575.57    101.57 o 
  -2   6  -3      149.14      148.85     16.63 o 
   0   6  -3     6362.49     6476.98    161.92 o 
   2   6  -3     1036.87     1087.32     51.16 o 
   4   6  -3     1138.57     1265.95     73.50 o 
   6   6  -3       76.21       74.26     13.77 o 
   8   6  -3      177.29      185.16     27.87 o 
  10   6  -3      300.45      277.54     35.02 o 
  12   6  -3       66.46      116.53     37.26 o 
  14   6  -3      181.35      379.30    101.40 o 
  -9   7  -3       84.32       56.23     76.79 o 
  -7   7  -3       40.06       71.72     46.04 o 
  -5   7  -3      695.83      540.50     95.85 o 
  -3   7  -3     1383.35     1638.06     99.08 o 
  -1   7  -3       54.58       64.33     15.30 o 
   1   7  -3     2185.80     2148.15     73.60 o 
   3   7  -3     1386.08     1489.65     74.57 o 
   5   7  -3     1215.55     1165.70     80.60 o 
   7   7  -3       25.68       37.72     14.81 o 
   9   7  -3       13.97       13.45     19.92 o 
  11   7  -3        7.25       21.79     22.65 o 
  13   7  -3       67.57       37.89     70.17 o 
 -10   8  -3        0.73       -3.67     52.46 o 
  -8   8  -3        2.46      322.35     64.29 o 
  -6   8  -3       56.12      116.60     50.58 o 
  -4   8  -3       90.01      291.61     55.45 o 
  -2   8  -3      521.61      553.74     88.18 o 
   0   8  -3     1470.34     1491.77     50.29 o 
   2   8  -3      191.76      247.59     23.50 o 
   4   8  -3     1554.38     1496.26     78.14 o 
   6   8  -3      102.33      122.62     16.88 o 
   8   8  -3      611.05      577.34     34.14 o 
  10   8  -3       11.24        6.65     18.54 o 
  12   8  -3       71.25      113.38     65.08 o 
  14   8  -3       13.03       36.00     73.84 o 
  -9   9  -3       53.05       51.16     79.25 o 
  -7   9  -3       11.04      -34.07     40.83 o 
  -5   9  -3       42.27       33.54     46.62 o 
  -3   9  -3       44.26       21.19     28.52 o 
  -1   9  -3      537.62      557.91     36.49 o 
   1   9  -3     5072.73     5240.81    155.50 o 
   3   9  -3      429.34      505.56     42.04 o 
   5   9  -3      955.99      940.55     68.34 o 
   7   9  -3      124.37      138.07     21.41 o 
   9   9  -3       18.55       11.31     18.33 o 
  11   9  -3       80.55      137.32     39.87 o 
  13   9  -3       26.09       -2.32     58.93 o 
 -10  10  -3       99.20       28.14     67.09 o 
  -8  10  -3       28.35       -7.96     48.36 o 
  -6  10  -3      121.50      224.96     66.17 o 
  -4  10  -3      251.23      255.41     67.57 o 
  -2  10  -3      248.27      207.53     44.79 o 
   0  10  -3     1754.67     1773.72     56.90 o 
   2  10  -3      552.76      610.72     43.97 o 
   4  10  -3      517.72      524.43     48.50 o 
   6  10  -3       22.18       48.31     16.79 o 
   8  10  -3     1929.43     1940.60     94.20 o 
  10  10  -3       80.06      155.43     40.17 o 
  12  10  -3       11.51       93.10     56.25 o 
  -9  11  -3       29.76      -21.24     53.67 o 
  -7  11  -3        3.94      -64.14     64.14 o 
  -5  11  -3      262.51      279.15     71.33 o 
  -3  11  -3       37.73       52.46     44.16 o 
  -1  11  -3      167.63      145.50     12.07 o 
   1  11  -3     2874.21     2955.06    102.27 o 
   3  11  -3     1321.52     1465.37     81.85 o 
   5  11  -3      313.00      421.72     54.10 o 
   7  11  -3        1.01       20.94     15.53 o 
   9  11  -3      530.72      558.34     51.36 o 
  11  11  -3      196.19      200.03     60.88 o 
  13  11  -3      159.31       91.51     78.19 o 
  -8  12  -3      188.81      521.48    108.01 o 
  -6  12  -3       14.87       14.82     45.85 o 
  -4  12  -3       51.53      -31.90     39.96 o 
  -2  12  -3       59.71       40.35     34.94 o 
   0  12  -3      192.12      173.80     20.90 o 
   2  12  -3      499.18      456.96     42.62 o 
   4  12  -3      648.88      671.73     61.44 o 
   6  12  -3       42.14       16.22     29.87 o 
   8  12  -3     2597.11     2648.29     94.46 o 
  10  12  -3       91.39      128.91     52.56 o 
  12  12  -3        4.96       42.71     34.30 o 
  -9  13  -3        1.47       12.98     71.33 o 
  -7  13  -3       22.16      -49.95     58.16 o 
  -5  13  -3      275.46      300.78     69.06 o 
  -3  13  -3      244.71      271.24     61.49 o 
  -1  13  -3       16.20        6.97      8.71 o 
   1  13  -3      633.91      714.01     44.06 o 
   3  13  -3       75.10      115.25     27.12 o 
   5  13  -3      136.99      165.93     39.87 o 
   7  13  -3       87.62      159.53     24.93 o 
   9  13  -3      553.92      579.01     57.62 o 
  11  13  -3       89.17      110.91     56.71 o 
  13  13  -3       96.37      144.69     90.88 o 
  -8  14  -3        7.01      -22.49     53.86 o 
  -6  14  -3        8.67      -30.07     51.35 o 
  -4  14  -3      341.51      519.07     91.36 o 
  -2  14  -3      235.80      283.98     54.44 o 
   0  14  -3     1675.76     1595.17    262.07 o 
   2  14  -3      844.73      969.51     63.03 o 
   4  14  -3       59.12      -18.15     27.32 o 
   6  14  -3      254.29      254.83     54.20 o 
   8  14  -3      762.64      770.94     48.37 o 
  10  14  -3       40.05       56.68     35.26 o 
  12  14  -3       18.10       38.28     37.73 o 
  -9  15  -3        2.90      -53.19     53.19 o 
  -7  15  -3        4.73       69.35     55.41 o 
  -5  15  -3       10.74        1.06     43.34 o 
  -3  15  -3      276.10      303.33     79.01 o 
  -1  15  -3      169.20      180.94     52.37 o 
   1  15  -3      176.60      186.78     32.05 o 
   3  15  -3     1423.58     1624.30     95.37 o 
   5  15  -3       22.76       12.93     26.83 o 
   7  15  -3       92.60      148.50     61.25 o 
   9  15  -3      337.45      366.08     59.06 o 
  11  15  -3       14.29       80.84     41.79 o 
  -8  16  -3       21.16       56.23     66.99 o 
  -6  16  -3        0.65       -3.19     49.95 o 
  -4  16  -3       17.64        8.59     37.65 o 
  -2  16  -3        7.60      -11.78     48.46 o 
   0  16  -3     1205.88     1111.14     47.97 o 
   2  16  -3      317.49      453.67     49.90 o 
   4  16  -3       36.61       68.97     38.37 o 
   6  16  -3      219.66      376.84     70.80 o 
   8  16  -3      100.62      121.39     41.64 o 
  10  16  -3        5.89       11.41     34.18 o 
  12  16  -3       15.26       45.61     53.02 o 
  -7  17  -3       25.67       -7.72     48.60 o 
  -5  17  -3      162.50      222.11     62.02 o 
  -3  17  -3      100.95       21.96     64.24 o 
  -1  17  -3       85.19      131.32     51.83 o 
   1  17  -3      376.22      315.17     71.60 o 
   3  17  -3      402.33      372.98     46.38 o 
   5  17  -3       28.72        3.67     34.03 o 
   7  17  -3      433.43      382.10     71.01 o 
   9  17  -3      228.37      300.91     60.12 o 
  11  17  -3       14.73       59.92     41.80 o 
  -8  18  -3       15.79      -65.11     65.11 o 
  -6  18  -3        9.12      -58.30     58.30 o 
  -4  18  -3       68.47      317.67     69.45 o 
  -2  18  -3       38.08      -37.40     39.14 o 
   0  18  -3      449.18      390.69     73.36 o 
   2  18  -3       83.89       63.22     32.43 o 
   4  18  -3      577.39      516.22     70.56 o 
   6  18  -3        0.70      -38.47     38.47 o 
   8  18  -3      550.54      557.93     72.81 o 
  10  18  -3       32.95      112.78    128.74 o 
  -7  19  -3       60.97       72.39     74.23 o 
  -5  19  -3       83.46       85.23     64.14 o 
  -3  19  -3       81.81       71.43     70.37 o 
  -1  19  -3       34.83       28.38     34.46 o 
   1  19  -3      127.10      172.39     30.45 o 
   3  19  -3       80.08       74.95     43.10 o 
   5  19  -3      215.55      263.03     50.87 o 
   7  19  -3       28.10       42.06     31.98 o 
   9  19  -3       15.34      -13.00     31.98 o 
  11  19  -3       13.20      -13.46     39.60 o 
  -6  20  -3       17.67       46.96     69.35 o 
  -4  20  -3       51.83       38.32     70.03 o 
  -2  20  -3      202.21      310.04     75.00 o 
   0  20  -3      700.85      773.23    118.97 o 
   2  20  -3       11.86       17.80     37.96 o 
   4  20  -3       80.92      126.35     39.96 o 
   6  20  -3       17.93      -27.80     34.70 o 
   8  20  -3       62.30      116.69     61.46 o 
  10  20  -3       78.55       99.94     80.43 o 
  -5  21  -3      100.82      151.59     96.72 o 
  -3  21  -3        9.68       20.85     44.40 o 
  -1  21  -3        6.96        4.92     40.54 o 
   1  21  -3       31.53       74.61     26.93 o 
   3  21  -3       14.61      -35.96     35.96 o 
   5  21  -3      149.42      103.67     63.56 o 
   7  21  -3       33.90      -25.95     83.35 o 
   9  21  -3       67.03       58.99     49.28 o 
  -6  22  -3      123.32      129.92     79.15 o 
  -4  22  -3        9.23       21.19     49.76 o 
  -2  22  -3       54.44       78.43     63.56 o 
   0  22  -3      179.24      207.53     77.37 o 
   2  22  -3        9.21      144.15     73.02 o 
   4  22  -3        0.19      -20.08     37.40 o 
   6  22  -3       11.34        7.63     44.79 o 
   8  22  -3       58.05      156.50     63.84 o 
  10  22  -3       38.40       48.61     49.32 o 
  -5  23  -3        5.60      -73.55     73.55 o 
  -3  23  -3       10.01       22.25     61.34 o 
  -1  23  -3        3.84        4.39     70.95 o 
   1  23  -3       26.83       57.96     51.64 o 
   3  23  -3       49.03        7.71     31.30 o 
   5  23  -3       46.93       81.37     47.35 o 
   7  23  -3        6.96       21.20     59.46 o 
   9  23  -3       66.06      132.22     56.94 o 
  -4  24  -3        2.38      -25.39     62.16 o 
  -2  24  -3       14.47       58.21     62.21 o 
   0  24  -3       27.85      322.40     77.12 o 
   2  24  -3       15.62       47.06     54.92 o 
   4  24  -3       39.54      220.18     66.70 o 
   6  24  -3        9.77       29.59     60.62 o 
   8  24  -3       21.19       39.09     53.74 o 
  -3  25  -3       16.02       37.26     60.86 o 
  -1  25  -3       34.90       13.51     67.62 o 
   1  25  -3       33.77      -27.51     53.91 o 
   3  25  -3       37.44      -28.19     45.56 o 
   5  25  -3       37.38      158.11     68.63 o 
   7  25  -3        7.57       -3.04     37.60 o 
  -2  26  -3       40.85       34.85     89.82 o 
   0  26  -3        2.77       10.76     71.67 o 
   2  26  -3       12.30        9.07     51.16 o 
   4  26  -3        0.67      -86.05     97.40 o 
   6  26  -3       83.58       16.48     40.55 o 
  -1  27  -3       24.15        1.25     67.13 o 
   1  27  -3       74.15       21.62     59.56 o 
   3  27  -3       26.69      133.21     88.80 o 
   0  28  -3        9.34      -49.71     65.25 o 
   2  28  -3       20.99       56.18     76.50 o 
 -10   0  -2        7.38        6.32     38.61 o 
  -8   0  -2      529.91      592.96     90.35 o 
  -6   0  -2       38.70       -1.45     32.82 o 
  -4   0  -2     1670.18     1648.72     75.92 o 
  -2   0  -2      980.18     1092.78     46.38 o 
   2   0  -2    49855.87    41958.87    545.42 o 
   4   0  -2     4250.78     4093.87     61.59 o 
   6   0  -2      698.44      704.18     27.08 o 
   8   0  -2     3710.51     3751.58    109.43 o 
  10   0  -2       28.62       63.28     27.53 o 
  12   0  -2       56.46      235.48    121.09 o 
 -11   1  -2      123.71      226.64     97.73 o 
  -9   1  -2       59.48       20.79     43.30 o 
  -7   1  -2      959.91     1035.81     71.81 o 
  -5   1  -2      293.32      265.62     29.69 o 
  -3   1  -2     1469.74     1435.20     64.14 o 
  -1   1  -2       42.47       51.62      9.92 o 
   3   1  -2     1429.57     1410.99     35.76 o 
   5   1  -2    14232.96    14220.26    163.34 o 
   7   1  -2      451.04      453.23     20.27 o 
   9   1  -2        1.75       22.54     13.32 o 
  11   1  -2      210.97      233.51     54.77 o 
  13   1  -2       25.75       10.86     28.87 o 
 -10   2  -2       11.41      -14.20     32.04 o 
  -8   2  -2      558.40      572.17     59.89 o 
  -6   2  -2      274.26      262.18     35.14 o 
  -4   2  -2     1209.20     1151.06     47.74 o 
  -2   2  -2     1128.55     1157.76     30.79 o 
   0   2  -2     8753.93     8215.23    134.17 o 
   2   2  -2     1562.51     1500.88     40.76 o 
   4   2  -2     2086.91     2077.89     43.17 o 
   6   2  -2      504.89      554.89     17.93 o 
   8   2  -2      761.44      761.83     33.31 o 
  10   2  -2        3.27       11.22     13.53 o 
  12   2  -2       32.86      113.26     41.62 o 
  14   2  -2       10.04        1.64     47.88 o 
 -11   3  -2        5.66       51.30     55.99 o 
  -9   3  -2       33.46      122.80     36.26 o 
  -7   3  -2      315.84      301.45     41.55 o 
  -5   3  -2      190.12      184.86     26.91 o 
  -3   3  -2      898.93      892.88     29.59 o 
  -1   3  -2      338.86      363.51     61.27 o 
   1   3  -2     7120.91     7245.14    153.24 o 
   3   3  -2     1055.64      986.12     43.00 o 
   5   3  -2     1565.40     1605.47     37.05 o 
   7   3  -2      599.86      623.18     22.57 o 
   9   3  -2       58.89       74.72     15.24 o 
  11   3  -2       31.53        7.04     26.83 o 
  13   3  -2      118.96       83.55     48.79 o 
 -10   4  -2        2.95       68.58     55.74 o 
  -8   4  -2       67.83       38.57     30.09 o 
  -6   4  -2       76.88       72.26     22.57 o 
  -4   4  -2      482.43      510.80     41.14 o 
  -2   4  -2      383.16      383.27     24.66 o 
   0   4  -2    11321.13    11012.03    115.23 o 
   2   4  -2       14.14        1.21     12.16 o 
   4   4  -2     1049.25      900.77     45.83 o 
   6   4  -2      188.92      269.88     38.56 o 
   8   4  -2      351.46      350.84     27.94 o 
  10   4  -2      158.83      158.06     26.03 o 
  12   4  -2       72.22       75.80     28.86 o 
  14   4  -2       25.47      106.32     80.26 o 
 -11   5  -2       12.57      -60.04     60.04 o 
  -9   5  -2        4.57       -1.27     23.83 o 
  -7   5  -2      345.10      404.31     93.37 o 
  -5   5  -2      167.68      234.18     53.93 o 
  -3   5  -2     3549.27     3526.67     69.19 o 
  -1   5  -2     1733.26     2306.65    101.40 o 
   1   5  -2    12338.23    12303.32    265.30 o 
   3   5  -2     3208.18     3066.74    101.16 o 
   5   5  -2     1262.32     1396.53     36.24 o 
   7   5  -2      489.69      473.78     33.94 o 
   9   5  -2      241.52      194.77     36.84 o 
  11   5  -2       54.85       -3.19     23.92 o 
  13   5  -2      192.91      249.26     54.55 o 
 -10   6  -2       88.34      337.22     91.89 o 
  -8   6  -2      153.91       87.03     29.29 o 
  -6   6  -2      161.79      136.96     23.18 o 
  -4   6  -2      435.04      421.54     19.97 o 
  -2   6  -2     1062.69     1125.31     64.77 o 
   0   6  -2     5023.09     5154.23     70.05 o 
   2   6  -2     1059.20      979.31     41.17 o 
   4   6  -2     2821.30     2880.35    106.81 o 
   6   6  -2       65.43       86.46     32.21 o 
   8   6  -2      158.25      139.23     25.29 o 
  10   6  -2      146.28      149.45     76.24 o 
  12   6  -2        1.15       82.25     38.09 o 
  14   6  -2       24.63       28.62     60.96 o 
 -11   7  -2        9.21      -62.84     62.84 o 
  -9   7  -2        1.09      -44.02     44.02 o 
  -7   7  -2      265.14      265.33     32.42 o 
  -5   7  -2      459.14      439.80    154.49 o 
  -3   7  -2      999.25     1029.06     29.15 o 
  -1   7  -2      934.04      956.76     42.21 o 
   1   7  -2     2881.36     2769.49     79.54 o 
   3   7  -2     1019.38     1007.83     50.34 o 
   5   7  -2      872.18      833.88     39.57 o 
   7   7  -2       75.82      138.50     52.63 o 
   9   7  -2     1085.07      939.99     50.18 o 
  11   7  -2      146.82      182.92     45.59 o 
  13   7  -2      108.53       77.13     55.20 o 
  -8   8  -2       55.94      123.22     73.84 o 
  -6   8  -2      215.89      182.14     33.21 o 
  -4   8  -2       12.84        2.83     15.78 o 
  -2   8  -2       29.19       21.65     15.28 o 
   0   8  -2     1694.23     1626.18     44.02 o 
   4   8  -2      149.32      201.60     28.57 o 
   6   8  -2       46.01       42.87     12.06 o 
   8   8  -2     2878.15     2595.92    100.96 o 
  10   8  -2      904.34      895.01     68.99 o 
  12   8  -2        1.56       34.15     27.50 o 
 -11   9  -2       52.30       88.47     81.85 o 
  -9   9  -2       18.36       47.68     51.50 o 
  -7   9  -2      809.00      880.42    126.88 o 
  -5   9  -2     1522.29     1427.07     43.47 o 
  -3   9  -2      611.96      716.42     74.23 o 
  -1   9  -2     1242.31     1368.37     29.19 o 
   1   9  -2     1177.00     1253.64     49.90 o 
   3   9  -2     1812.73     1927.20     81.71 o 
   5   9  -2      286.53      276.61     19.50 o 
   7   9  -2       79.25       99.92     30.26 o 
   9   9  -2      103.90       88.94     23.75 o 
  11   9  -2       41.93       23.97     34.05 o 
  13   9  -2       49.68       17.15     38.38 o 
 -10  10  -2       64.56       -3.09     67.42 o 
  -8  10  -2        3.58       38.08     53.23 o 
  -6  10  -2      356.59      261.44     68.39 o 
  -4  10  -2      435.95      365.88     61.58 o 
  -2  10  -2      304.18      304.78     42.04 o 
   0  10  -2      834.45      810.34     34.46 o 
   2  10  -2      274.46      300.39     32.14 o 
   4  10  -2       29.26       64.33     23.12 o 
   6  10  -2      168.46      209.02     20.44 o 
   8  10  -2      634.52      600.42     35.53 o 
  10  10  -2        9.54       -0.39     38.68 o 
  12  10  -2      129.80      120.85     46.53 o 
  -9  11  -2       23.21      -34.51     48.89 o 
  -7  11  -2       28.44      -44.84     44.84 o 
  -5  11  -2     1228.33     1248.23    114.19 o 
  -3  11  -2      845.16      891.47     80.55 o 
  -1  11  -2      957.83      936.47     26.63 o 
   1  11  -2       73.97      103.52     20.46 o 
   3  11  -2      155.69      177.66     29.34 o 
   5  11  -2      132.59      137.50     33.49 o 
   7  11  -2       72.82       83.09     17.24 o 
   9  11  -2      485.48      523.13     57.37 o 
  11  11  -2       13.82       -0.50     26.06 o 
  13  11  -2       89.71       59.68     44.76 o 
 -10  12  -2       73.24       67.47     94.50 o 
  -8  12  -2       26.19       40.20     51.21 o 
  -6  12  -2      164.41      215.59     65.69 o 
  -4  12  -2      198.53      251.69     57.87 o 
  -2  12  -2       55.12       55.36     32.87 o 
   0  12  -2      469.34      578.05     61.87 o 
   2  12  -2      598.16      699.58     49.13 o 
   4  12  -2      287.79      297.11     48.75 o 
   6  12  -2       45.68       54.82     14.30 o 
   8  12  -2      763.93      778.20     48.56 o 
  10  12  -2      151.20      194.55     48.25 o 
  12  12  -2       56.76      119.29     82.75 o 
  -9  13  -2        7.92      428.63     92.09 o 
  -7  13  -2       25.46       90.45     51.69 o 
  -5  13  -2      884.70      686.16    112.74 o 
  -3  13  -2       31.04       37.93     44.55 o 
  -1  13  -2      644.28      651.59     25.46 o 
   1  13  -2     1301.59     1211.31     63.47 o 
   3  13  -2      257.55      279.88     35.81 o 
   5  13  -2      411.33      481.72     67.38 o 
   7  13  -2      158.61      158.64     23.87 o 
   9  13  -2      302.75      412.30     86.39 o 
  11  13  -2       88.60       83.80     40.92 o 
  13  13  -2       87.34       90.40     56.10 o 
 -10  14  -2       80.62       46.28     85.18 o 
  -8  14  -2       32.98       40.20     54.25 o 
  -6  14  -2        5.04      -23.26     37.26 o 
  -4  14  -2       57.14       89.43     47.20 o 
  -2  14  -2      247.94      286.25     55.16 o 
   0  14  -2       15.74       19.92     15.85 o 
   2  14  -2       55.04       80.94     24.76 o 
   4  14  -2      290.44      237.84     56.61 o 
   6  14  -2       20.16       33.65     14.96 o 
   8  14  -2     1436.80     1534.17     90.68 o 
  10  14  -2       60.21       55.30     41.52 o 
  12  14  -2        1.82      -23.41     41.60 o 
  -9  15  -2       27.12      -49.08     49.08 o 
  -7  15  -2        4.57       57.53     67.28 o 
  -5  15  -2      207.29      320.47     81.61 o 
  -3  15  -2       22.71       78.23     39.38 o 
  -1  15  -2       49.21       98.61     47.37 o 
   1  15  -2      494.89      526.46     44.21 o 
   3  15  -2     1683.44     1829.23    112.84 o 
   5  15  -2        0.43      -23.36     26.06 o 
   7  15  -2      483.20      448.20     60.84 o 
   9  15  -2      162.92      122.61     39.38 o 
  11  15  -2       79.47       96.08     51.93 o 
  -8  16  -2       39.31       36.78     61.29 o 
  -6  16  -2       55.85        6.71     52.03 o 
  -4  16  -2      166.38      158.40     63.80 o 
  -2  16  -2      453.17      249.09     80.50 o 
   0  16  -2       69.17      128.47     27.87 o 
   2  16  -2      488.88      442.57     46.67 o 
   4  16  -2      214.79      248.46     43.24 o 
   6  16  -2      186.23      237.97     45.48 o 
   8  16  -2      377.97      406.89     63.88 o 
  10  16  -2       12.72      -37.68     88.76 o 
  12  16  -2       21.82       47.14     68.12 o 
  -9  17  -2       19.66       59.99     82.19 o 
  -7  17  -2       55.23      129.01     62.98 o 
  -5  17  -2       36.73      -57.10     57.10 o 
  -3  17  -2       22.22      -34.17     34.17 o 
  -1  17  -2       32.37       -2.41     34.70 o 
   1  17  -2     1061.94     1200.00    118.22 o 
   3  17  -2      317.33      449.33     57.24 o 
   5  17  -2      182.23      165.74     45.99 o 
   7  17  -2       21.03       33.38     32.88 o 
   9  17  -2       80.46      259.75    183.16 o 
  11  17  -2       77.24      250.74     95.92 o 
  -8  18  -2       47.34       25.05     57.53 o 
  -6  18  -2       82.54       40.44     57.14 o 
  -4  18  -2       52.25      181.18     63.13 o 
  -2  18  -2      382.44      373.61     69.50 o 
   0  18  -2     1374.60     1348.64    128.14 o 
   2  18  -2      507.95      548.32     63.80 o 
   4  18  -2       34.84       18.63     32.00 o 
   6  18  -2        7.82       33.36     48.67 o 
   8  18  -2      203.95      257.64     49.62 o 
  10  18  -2        5.67        3.45     60.91 o 
  -7  19  -2        9.64       55.55     63.03 o 
  -5  19  -2      120.28       73.31     57.53 o 
  -3  19  -2      189.92      105.17     60.28 o 
  -1  19  -2       26.87       13.27     35.38 o 
   1  19  -2      214.19      228.77     33.28 o 
   3  19  -2      670.13      754.55     87.74 o 
   5  19  -2       91.95       60.04     39.48 o 
   7  19  -2        1.04       -6.13     25.29 o 
   9  19  -2       37.25       14.77     37.61 o 
  11  19  -2       59.78       58.24     45.03 o 
  -8  20  -2       50.37       86.01     71.72 o 
  -6  20  -2       10.07       -3.09     86.49 o 
  -4  20  -2        3.56       30.02     45.99 o 
  -2  20  -2       80.06      148.70     71.67 o 
   0  20  -2      689.40      645.73     49.75 o 
   2  20  -2      386.24      379.73     90.28 o 
   4  20  -2       97.19      136.01     44.50 o 
   6  20  -2       36.65       87.24     48.17 o 
   8  20  -2       94.80       94.75     45.82 o 
  10  20  -2        0.35      -16.58     48.20 o 
  -7  21  -2       70.74       89.34     94.98 o 
  -5  21  -2      136.47      174.23     72.49 o 
  -3  21  -2       41.35       22.64     46.57 o 
  -1  21  -2      260.60      221.91     66.70 o 
   1  21  -2       43.74       49.65     25.74 o 
   3  21  -2        8.38      -22.49     22.49 o 
   5  21  -2       49.68      127.42     44.21 o 
   7  21  -2        3.99       -1.97     36.37 o 
   9  21  -2        8.75       56.24     46.93 o 
  -6  22  -2       38.86       45.42     69.26 o 
  -4  22  -2        9.18       87.98     68.53 o 
  -2  22  -2       95.71       84.80     75.44 o 
   0  22  -2      216.80      256.08     66.89 o 
   2  22  -2       10.40       48.88     33.30 o 
   4  22  -2       31.47       50.05     37.74 o 
   6  22  -2      101.53       87.57     75.15 o 
   8  22  -2       12.12       25.14     48.05 o 
  -5  23  -2       79.74       57.39     61.49 o 
  -3  23  -2        7.96        0.05     45.85 o 
  -1  23  -2       30.36       93.73     73.65 o 
   1  23  -2       37.04       33.07     39.60 o 
   3  23  -2       75.80      111.90     40.28 o 
   5  23  -2      125.16       36.97     44.26 o 
   7  23  -2       23.39       36.14     41.38 o 
   9  23  -2       35.02      -32.54     51.81 o 
  -6  24  -2       45.48       13.22     76.21 o 
  -4  24  -2        2.56       53.77     66.41 o 
  -2  24  -2      120.16       10.62     64.58 o 
   0  24  -2      406.85      273.60    104.68 o 
   2  24  -2       41.15      105.01     65.25 o 
   4  24  -2       40.57      142.45     52.78 o 
   6  24  -2      102.24      270.95    134.49 o 
   8  24  -2       24.88       10.68     32.46 o 
  -5  25  -2       20.31      -32.43     68.53 o 
  -3  25  -2        9.82       59.70     58.06 o 
  -1  25  -2       46.01       57.58     73.22 o 
   1  25  -2       47.89      108.69     68.78 o 
   3  25  -2      166.85      156.68     50.91 o 
   5  25  -2       54.45        9.18     31.76 o 
   7  25  -2       77.98       76.70     58.54 o 
  -4  26  -2       12.54      -12.55     70.51 o 
  -2  26  -2        0.70       59.61     70.22 o 
   0  26  -2        1.95       22.10     55.74 o 
   2  26  -2       54.71       57.96     66.56 o 
   4  26  -2       77.37       57.87     47.85 o 
   6  26  -2       56.35       88.13     55.29 o 
  -3  27  -2       51.66       17.91     76.79 o 
  -1  27  -2        5.44      -18.73     53.96 o 
   1  27  -2       38.10       43.39     67.95 o 
   3  27  -2       32.47      -23.26     49.57 o 
   5  27  -2       14.99        5.55     37.30 o 
  -2  28  -2        1.93       42.91     78.04 o 
   0  28  -2       13.07        4.59     59.85 o 
   2  28  -2       62.68        2.80     44.50 o 
 -11   1  -1       51.41       73.65     40.07 o 
  -9   1  -1       10.69        3.07     24.70 o 
  -7   1  -1       79.96      126.86     29.88 o 
  -5   1  -1     4627.88     4892.72    137.68 o 
  -3   1  -1     7970.85     8216.28    151.81 o 
  -1   1  -1     5182.38     4634.52     79.67 o 
   3   1  -1      534.35      521.76     14.50 o 
   5   1  -1     6429.94     6639.46     94.91 o 
   7   1  -1     1355.28     1385.35     36.43 o 
   9   1  -1        4.13        0.80     12.71 o 
  11   1  -1       27.09       28.12     20.45 o 
  13   1  -1       24.53       21.16     33.77 o 
 -12   2  -1       47.57      173.80     88.71 o 
 -10   2  -1       37.26       51.08     36.03 o 
  -8   2  -1     1030.27     1094.76     76.23 o 
  -6   2  -1      225.12      265.43     29.71 o 
  -4   2  -1      190.16      127.19     27.39 o 
  -2   2  -1     5635.72     5389.93     85.52 o 
   0   2  -1      725.45      791.64     13.06 o 
   2   2  -1    11693.14    10255.85    206.71 o 
   4   2  -1     4331.32     4209.66     63.96 o 
   6   2  -1     3800.90     4200.69     75.90 o 
   8   2  -1      373.34      378.28     31.74 o 
  10   2  -1       23.76       20.73     15.67 o 
  12   2  -1        4.90      -13.54     20.57 o 
 -11   3  -1       89.64       45.89     41.50 o 
  -9   3  -1       15.19       21.86     27.26 o 
  -7   3  -1      202.06      190.01     31.89 o 
  -5   3  -1      914.23      941.51     45.71 o 
  -3   3  -1     2625.29     2672.26     57.11 o 
  -1   3  -1     2441.56     2182.92     48.68 o 
   1   3  -1      130.23      175.54     19.55 o 
   3   3  -1     1055.18     1186.25     31.33 o 
   5   3  -1     3814.42     3962.77    110.80 o 
   7   3  -1      498.17      533.73     24.84 o 
   9   3  -1       27.01       18.26     13.82 o 
  11   3  -1      119.44      118.89     26.01 o 
  13   3  -1       65.03       75.14     61.03 o 
 -12   4  -1       74.15      140.49     97.68 o 
 -10   4  -1       24.16        3.87     35.05 o 
  -8   4  -1      960.85      918.43     65.99 o 
  -6   4  -1       57.75       37.45     39.62 o 
  -4   4  -1     1710.84     1754.67     52.08 o 
  -2   4  -1     1858.97     1688.64     59.63 o 
   0   4  -1    58059.29    45417.18    380.95 o 
   2   4  -1     3365.16     3694.79     98.89 o 
   4   4  -1      148.16      170.09     10.97 o 
   6   4  -1      147.76      189.06     49.06 o 
   8   4  -1       84.92      158.69     57.65 o 
  10   4  -1       70.55       13.28     20.95 o 
  12   4  -1       49.41       69.86     43.46 o 
 -11   5  -1       60.20       37.93     80.21 o 
  -9   5  -1       12.72      -12.14     24.30 o 
  -7   5  -1      358.28      388.25     60.35 o 
  -5   5  -1      439.30      422.20     28.19 o 
  -3   5  -1     1919.06     1890.78     70.44 o 
  -1   5  -1       98.31      102.73      2.96 o 
   1   5  -1     2850.07     2916.94     67.81 o 
   3   5  -1     1512.08     1320.00     37.21 o 
   5   5  -1     1301.97     1226.22     34.13 o 
   7   5  -1      861.46      863.42     49.35 o 
   9   5  -1      134.53      142.70     48.31 o 
  11   5  -1      196.36      176.27     66.50 o 
  13   5  -1      197.54       78.96     62.46 o 
 -12   6  -1      157.75       79.68    102.41 o 
 -10   6  -1       27.92        5.14     28.64 o 
  -8   6  -1     1063.51     1176.19    105.89 o 
  -6   6  -1      299.72      361.49     30.44 o 
  -4   6  -1      973.82      976.31     31.02 o 
  -2   6  -1      714.01      677.43     15.45 o 
   0   6  -1     6096.29     6115.97    110.91 o 
   2   6  -1       72.64      113.56     16.22 o 
   4   6  -1      417.82      376.38     31.22 o 
   6   6  -1       16.98        8.39      9.58 o 
   8   6  -1     1106.96     1138.87     48.97 o 
  10   6  -1       16.81       16.31     21.34 o 
  12   6  -1       58.95      122.99     48.96 o 
 -11   7  -1      264.61      287.70    118.87 o 
  -9   7  -1       21.42        3.83     42.04 o 
  -7   7  -1      349.82      341.74     51.35 o 
  -5   7  -1     3045.65     2873.38     79.18 o 
  -3   7  -1     3193.97     3271.83     61.28 o 
  -1   7  -1      595.66      627.38     26.38 o 
   1   7  -1      250.18      240.01     21.33 o 
   3   7  -1       76.41       91.07     19.69 o 
   5   7  -1     1096.05     1113.43     61.36 o 
   7   7  -1      280.94      301.77     21.76 o 
   9   7  -1      566.97      582.83     40.80 o 
  11   7  -1      317.85      370.78     60.45 o 
  13   7  -1      235.25      307.05    130.67 o 
 -12   8  -1       44.41       57.24     66.17 o 
 -10   8  -1       15.30       35.09     51.55 o 
  -8   8  -1      753.21      697.53     72.44 o 
  -6   8  -1      104.68       87.55     17.35 o 
  -4   8  -1      559.38      555.79     41.27 o 
  -2   8  -1      545.94      612.58     17.03 o 
   0   8  -1     8716.72     9137.54    191.89 o 
   2   8  -1     1640.30     1683.28     65.25 o 
   4   8  -1      347.35      335.62     15.19 o 
   6   8  -1      345.62      319.76     36.04 o 
   8   8  -1     1268.31     1180.75     45.26 o 
  10   8  -1        9.87       24.61     30.14 o 
  12   8  -1        9.12       43.98     40.93 o 
 -11   9  -1       14.39      100.77     66.46 o 
  -9   9  -1       14.59       21.58     45.87 o 
  -7   9  -1      918.67      909.00     53.87 o 
  -5   9  -1       33.35       24.84     13.06 o 
  -3   9  -1     2665.06     2604.65     80.26 o 
  -1   9  -1     1809.97     1813.37     34.83 o 
   1   9  -1      274.44      241.94     25.53 o 
   3   9  -1     2215.66     2544.20    112.98 o 
   5   9  -1      472.09      498.33     19.81 o 
   7   9  -1       90.66       55.30     26.41 o 
   9   9  -1      381.30      465.69     59.35 o 
  11   9  -1       51.86        6.64     33.88 o 
  13   9  -1      221.29      112.49     74.06 o 
 -10  10  -1       74.48       53.72     75.82 o 
  -8  10  -1      164.54      203.45     36.37 o 
  -6  10  -1       90.32      100.56     19.92 o 
  -4  10  -1      647.22      660.34     25.08 o 
  -2  10  -1     2969.98     2992.71    130.67 o 
   0  10  -1     2428.38     2774.95    247.52 o 
   2  10  -1      821.80      927.28     50.63 o 
   4  10  -1      368.70      361.74     29.51 o 
   6  10  -1       48.37       48.91     10.16 o 
   8  10  -1      286.23      316.14     43.55 o 
  10  10  -1       38.52      -25.51     27.07 o 
  12  10  -1       37.16       -2.28     33.26 o 
 -11  11  -1       23.33      126.64     84.70 o 
  -9  11  -1      147.69       98.84     66.22 o 
  -7  11  -1      332.00      331.95     32.69 o 
  -5  11  -1      230.79      222.86     18.99 o 
  -3  11  -1      345.33      304.50     15.95 o 
  -1  11  -1       85.42       88.42     31.37 o 
   1  11  -1      117.73      109.75     19.21 o 
   3  11  -1     6139.69     5907.52    229.15 o 
   5  11  -1      398.41      388.52     45.27 o 
   7  11  -1      177.13      244.65     46.28 o 
   9  11  -1      286.80      322.19     52.26 o 
  11  11  -1       30.57       19.34     34.65 o 
 -10  12  -1      101.92      102.41     71.43 o 
  -8  12  -1       39.04       -8.30     49.66 o 
  -6  12  -1       22.31       17.02     36.56 o 
  -4  12  -1      193.78      173.74     22.51 o 
  -2  12  -1      536.80      482.52     27.68 o 
   0  12  -1     3377.08     3637.80    444.65 o 
   2  12  -1     1573.39     1568.36     81.81 o 
   4  12  -1      475.95      554.90     42.51 o 
   6  12  -1      348.41      319.80     40.05 o 
   8  12  -1     1457.44     1383.43    148.43 o 
  10  12  -1       79.76      218.12    113.10 o 
  12  12  -1        4.51       81.60     51.90 o 
 -11  13  -1      100.22      -20.37     77.12 o 
  -9  13  -1       43.59      -40.49     57.34 o 
  -7  13  -1      277.73      386.54     88.37 o 
  -5  13  -1      592.44      493.05     70.71 o 
  -3  13  -1      434.82      484.04     53.38 o 
  -1  13  -1      653.49      601.87     24.86 o 
   1  13  -1     1593.44     1754.08     83.06 o 
   3  13  -1     2529.34     2595.41    122.15 o 
   5  13  -1      642.67      643.55     27.05 o 
   7  13  -1      531.97      755.03     60.47 o 
   9  13  -1       21.50       31.60     30.38 o 
  11  13  -1       45.43       81.42     72.06 o 
 -10  14  -1       31.89       36.49     77.27 o 
  -8  14  -1      107.27       46.28     66.17 o 
  -6  14  -1       25.70        8.78     52.27 o 
  -4  14  -1       14.30       53.53     18.44 o 
  -2  14  -1        8.93       -7.36     13.68 o 
   0  14  -1       92.84      147.63     32.38 o 
   2  14  -1       96.57      200.10     33.54 o 
   4  14  -1      381.13      399.38     61.87 o 
   6  14  -1      471.18      466.77     56.99 o 
   8  14  -1      688.02      681.40     69.69 o 
  10  14  -1        7.26       72.27     39.51 o 
  12  14  -1        7.40       34.67     49.59 o 
  -9  15  -1       11.40       -3.57     72.88 o 
  -7  15  -1      126.68      257.44     71.57 o 
  -5  15  -1      147.63      231.71     59.22 o 
  -3  15  -1      175.59      246.63     50.44 o 
  -1  15  -1      113.37      119.98     30.00 o 
   1  15  -1      324.54      324.40    107.02 o 
   3  15  -1      103.02      121.67     37.89 o 
   5  15  -1      138.03      216.72     36.47 o 
   7  15  -1      459.31      500.41     60.41 o 
   9  15  -1        7.04       54.34     40.52 o 
  11  15  -1       26.40       46.96     49.20 o 
 -10  16  -1        0.81      -42.91     66.84 o 
  -8  16  -1      242.68      418.30    104.68 o 
  -6  16  -1        0.61       37.40     49.76 o 
  -4  16  -1        6.78       22.39     48.46 o 
  -2  16  -1      205.90      191.40     78.09 o 
   0  16  -1      244.61      241.35     27.43 o 
   2  16  -1      262.24      328.19     40.78 o 
   4  16  -1      413.27      471.44     58.88 o 
   6  16  -1       12.31       22.85     28.59 o 
   8  16  -1      128.27      104.40     46.72 o 
  10  16  -1        1.86        3.31     46.26 o 
  -9  17  -1        8.44        2.94     55.94 o 
  -7  17  -1      167.06      130.50     72.59 o 
  -5  17  -1      563.01      589.78     97.44 o 
  -3  17  -1       36.86       51.40     39.96 o 
  -1  17  -1      372.41      343.75     26.04 o 
   1  17  -1      594.98      554.16     39.50 o 
   3  17  -1      132.77      144.60     47.49 o 
   5  17  -1       67.40       79.64     55.67 o 
   7  17  -1      119.03       76.48     39.24 o 
   9  17  -1       22.04      -26.74     34.17 o 
  11  17  -1       82.19       69.40     71.43 o 
  -8  18  -1       11.46       15.15     60.96 o 
  -6  18  -1       24.01       20.61     47.73 o 
  -4  18  -1      153.93       83.11     55.21 o 
  -2  18  -1      261.37      409.66     63.71 o 
   0  18  -1       76.47       94.10     45.25 o 
   2  18  -1      598.27      524.73     83.54 o 
   4  18  -1       10.09      -30.07     30.07 o 
   6  18  -1      629.45      602.74     63.95 o 
   8  18  -1      331.86      374.89     63.93 o 
  10  18  -1        1.17      -29.47     42.72 o 
  -9  19  -1       23.65       81.08     84.70 o 
  -7  19  -1      449.80      323.32     99.81 o 
  -5  19  -1      670.01      559.52    127.27 o 
  -3  19  -1        2.61      -38.47     38.47 o 
  -1  19  -1      502.34      455.39     36.08 o 
   1  19  -1        6.75       -6.26     17.95 o 
   3  19  -1      135.64      204.54     49.13 o 
   5  19  -1       76.43       70.46     40.76 o 
   7  19  -1      548.72      656.09     79.05 o 
   9  19  -1      160.39      190.20     60.46 o 
  -8  20  -1       63.40       19.79     69.11 o 
  -6  20  -1        5.91       41.46     55.26 o 
  -4  20  -1      177.60      174.95     71.33 o 
  -2  20  -1      290.40      390.69     79.68 o 
   0  20  -1      569.79      535.94     50.13 o 
   2  20  -1      170.91      294.16     36.06 o 
   4  20  -1       52.48       51.55     45.80 o 
   6  20  -1      236.06      273.46     49.49 o 
   8  20  -1       77.55       74.54     39.58 o 
  10  20  -1       20.48       86.24     84.68 o 
  -7  21  -1      242.74      238.18    113.23 o 
  -5  21  -1       54.95      122.97     60.47 o 
  -3  21  -1        2.48      -45.42     45.42 o 
  -1  21  -1      276.78      454.69     73.22 o 
   1  21  -1       91.67      135.48     66.65 o 
   3  21  -1       67.81       62.12     31.59 o 
   5  21  -1      158.75      214.48    144.11 o 
   7  21  -1       13.97       -6.91     30.23 o 
   9  21  -1       30.79       -1.78     44.72 o 
  -8  22  -1       72.91       50.58     65.69 o 
  -6  22  -1       10.24        5.41     50.29 o 
  -4  22  -1       18.40      314.68     62.21 o 
  -2  22  -1       29.22       64.96     49.52 o 
   0  22  -1      286.83      255.90     34.98 o 
   2  22  -1       93.61       79.90     34.28 o 
   4  22  -1       54.08       83.21     30.74 o 
   6  22  -1       77.42       59.65     64.82 o 
   8  22  -1       95.77      179.01    189.36 o 
  -7  23  -1       95.34      -33.69     77.27 o 
  -5  23  -1       15.91      -19.11     48.22 o 
  -3  23  -1       40.43      100.82     54.25 o 
  -1  23  -1      117.05       50.39     76.21 o 
   1  23  -1       68.20      104.35     32.36 o 
   3  23  -1       22.67       -1.49     26.80 o 
   5  23  -1       11.54      -23.35     34.22 o 
   7  23  -1       15.18      -12.70     52.82 o 
  -6  24  -1       38.57      -24.76     58.64 o 
  -4  24  -1       21.80       -6.42     51.11 o 
  -2  24  -1        1.32      -20.95     41.55 o 
   0  24  -1      230.29      333.93     72.30 o 
   2  24  -1       15.24        9.78     69.26 o 
   4  24  -1       51.43       35.03     29.74 o 
   6  24  -1       52.04       37.38     44.13 o 
   8  24  -1        6.00       19.13     55.92 o 
  -5  25  -1       31.29       84.99     77.56 o 
  -3  25  -1       18.05       -6.52     70.51 o 
  -1  25  -1       71.19      131.76     69.50 o 
   1  25  -1      227.71      185.76     46.11 o 
   3  25  -1        9.71       18.57     50.56 o 
   5  25  -1      121.82       70.28     62.11 o 
   7  25  -1        9.68       76.37     59.98 o 
  -4  26  -1       17.58      303.14     84.46 o 
  -2  26  -1        5.35       32.38     63.13 o 
   0  26  -1      326.74      991.81    128.43 o 
   2  26  -1        6.00      -31.93     31.93 o 
   4  26  -1       26.55       74.52     68.17 o 
   6  26  -1        4.36       32.00     56.26 o 
  -3  27  -1        8.97       40.78     85.23 o 
  -1  27  -1        1.46      -23.36     45.95 o 
   1  27  -1      190.14      131.71     68.87 o 
   3  27  -1       14.56       96.48     54.92 o 
   5  27  -1       85.00       29.73     50.76 o 
  -2  28  -1        5.90       38.27     76.93 o 
   0  28  -1      296.13      260.67    108.35 o 
   4  28  -1       24.41       97.53    101.18 o 
  -1  29  -1       25.67      -31.90     69.06 o 
   3  29  -1        1.59       -0.05     51.16 o 
 -12   0   0        6.86      107.53     59.99 o 
 -10   0   0        4.04       43.97     40.40 o 
  -8   0   0      256.68      348.90     51.59 o 
  -6   0   0      418.97      526.50     55.94 o 
  -4   0   0    14001.35    13413.08    376.98 o 
  -2   0   0    16283.13    15629.72    292.09 o 
   2   0   0    16285.24    15577.93    280.51 o 
   4   0   0    14003.41    13520.16    244.67 o 
   6   0   0      419.48      431.15     45.95 o 
   8   0   0      256.64      215.62     32.34 o 
  10   0   0        4.05       31.97     25.57 o 
  12   0   0        6.82        9.38     28.66 o 
 -13   1   0      188.01      357.60     70.70 o 
 -11   1   0        6.05       -3.58     38.19 o 
  -9   1   0        8.38       10.56     27.75 o 
  -7   1   0        0.92      -17.35     17.35 o 
  -5   1   0      435.97      491.24     30.30 o 
  -3   1   0     6548.63     6559.06    118.55 o 
   3   1   0     6548.50     6539.31     92.27 o 
   5   1   0      434.80      426.71     21.51 o 
   7   1   0        0.92        8.41      8.24 o 
   9   1   0        8.34       39.41     26.49 o 
  11   1   0        6.04       31.69     21.28 o 
  13   1   0      188.03      228.36     76.72 o 
 -12   2   0       14.70      -15.06     29.10 o 
 -10   2   0        6.36       29.87     31.71 o 
  -8   2   0      384.52      385.24     52.08 o 
  -6   2   0      231.89      330.46     33.95 o 
  -4   2   0      570.40      585.24     26.89 o 
  -2   2   0      297.91      242.64      7.34 o 
   2   2   0      298.63      266.93     13.98 o 
   4   2   0      569.48      617.21     26.73 o 
   6   2   0      231.11      337.70     49.52 o 
   8   2   0      383.78      446.62     37.39 o 
  10   2   0        6.40       13.61     21.83 o 
  12   2   0       14.64       16.82     25.27 o 
 -13   3   0        3.25       53.52     66.27 o 
 -11   3   0      279.81      308.11    110.74 o 
  -9   3   0       14.42       35.82     32.82 o 
  -7   3   0      177.90      302.06     29.73 o 
  -5   3   0     2662.38     2827.99     84.62 o 
  -3   3   0     2528.02     2469.21    123.77 o 
  -1   3   0     1139.60     1094.99     10.49 o 
   1   3   0     1138.14     1076.75      9.93 o 
   3   3   0     2530.12     2629.33     39.34 o 
   5   3   0     2664.94     2784.65     52.26 o 
   7   3   0      178.09      182.80     25.22 o 
   9   3   0       14.43       23.44     15.36 o 
  11   3   0      279.77      192.08     63.39 o 
  13   3   0        3.23      -25.24     62.98 o 
 -12   4   0       28.54      -43.73     49.59 o 
 -10   4   0        5.16        9.15     28.92 o 
  -8   4   0     2158.46     2045.75    236.42 o 
  -6   4   0      104.83      167.78     38.13 o 
  -4   4   0      439.66      429.25     23.95 o 
  -2   4   0        6.24       -6.00     14.07 o 
   0   4   0     4676.97     3951.57     40.07 o 
   2   4   0        6.19        7.73      9.79 o 
   4   4   0      439.60      440.13     14.65 o 
   6   4   0      104.19      119.22     13.72 o 
   8   4   0     2158.08     1912.18     60.20 o 
  10   4   0        5.15        4.80     19.55 o 
  12   4   0       28.58        3.72     29.76 o 
 -13   5   0      101.94       -7.67     72.15 o 
 -11   5   0      154.19      295.65     49.34 o 
  -9   5   0       82.55      112.39     62.50 o 
  -7   5   0      144.15      227.80     52.27 o 
  -5   5   0     2189.80     2285.72    113.23 o 
  -3   5   0     2143.98     2112.41     57.72 o 
  -1   5   0      464.56      447.63     38.57 o 
   1   5   0      464.87      397.18     24.64 o 
   3   5   0     2143.89     2141.00     31.37 o 
   5   5   0     2188.87     2359.52     67.32 o 
   7   5   0      144.47      160.17     24.57 o 
   9   5   0       82.06       62.51     20.80 o 
  11   5   0      154.44       76.92     49.17 o 
  13   5   0      102.24       74.95     57.14 o 
 -12   6   0        3.10      119.11     79.39 o 
 -10   6   0        9.21        4.14     27.75 o 
  -8   6   0     1091.61     1104.71     71.52 o 
  -6   6   0      113.87      119.15     28.50 o 
  -4   6   0      185.14      227.09     26.28 o 
  -2   6   0     2466.56     2465.58     29.37 o 
   0   6   0     9241.35     7716.03    545.30 o 
   2   6   0     2465.80     2438.07     31.20 o 
   4   6   0      185.20      196.75     10.05 o 
   6   6   0      114.34      151.56     15.96 o 
   8   6   0     1092.59     1070.59     45.02 o 
  10   6   0        9.20       19.82     26.44 o 
  12   6   0        3.09       49.68     48.31 o 
 -13   7   0        8.16      -33.01     90.88 o 
 -11   7   0       22.08       57.41     41.94 o 
  -9   7   0      142.01      265.88    132.68 o 
  -7   7   0      125.33      220.17     41.48 o 
  -5   7   0      308.44      306.87     24.25 o 
  -3   7   0      111.95       94.26     23.14 o 
  -1   7   0      658.00      602.51     13.70 o 
   1   7   0      657.75      527.18     35.76 o 
   3   7   0      112.15      133.85     15.44 o 
   5   7   0      308.04      272.35     13.75 o 
   7   7   0      125.58      128.13     19.39 o 
   9   7   0      142.22      142.16     45.37 o 
  11   7   0       22.06       44.57     45.26 o 
  13   7   0        8.15      -63.83     63.83 o 
 -12   8   0        3.79       56.13     73.50 o 
 -10   8   0        5.90        3.45     28.24 o 
  -8   8   0     1386.03     1550.88     83.40 o 
  -6   8   0      943.47      947.51     50.93 o 
  -4   8   0     1095.03     1205.27     41.50 o 
  -2   8   0     1606.92     1695.50     30.55 o 
   0   8   0      503.38      593.01     22.47 o 
   2   8   0     1608.44     1712.67     70.32 o 
   4   8   0     1094.65     1174.24     25.46 o 
   6   8   0      943.56      913.06     29.07 o 
   8   8   0     1385.36     1284.06     91.41 o 
  10   8   0        5.89      -27.14     29.14 o 
  12   8   0        3.81      102.99     49.33 o 
 -11   9   0       97.47      168.15     84.32 o 
  -9   9   0      138.71      242.86     39.37 o 
  -7   9   0     1227.34     1260.13     67.32 o 
  -5   9   0      217.67      210.34     22.94 o 
  -3   9   0     2072.64     2294.79     76.21 o 
  -1   9   0      189.63      179.59     11.18 o 
   1   9   0      189.44      231.37     23.07 o 
   3   9   0     2072.64     2310.63     83.93 o 
   5   9   0      218.93      245.46     27.05 o 
   7   9   0     1227.97     1122.89     65.97 o 
   9   9   0      138.47      180.95     42.57 o 
  11   9   0       97.85       88.96    106.44 o 
 -12  10   0       27.94        7.34     68.10 o 
 -10  10   0       19.15       -0.18     29.71 o 
  -8  10   0      796.81      792.86     89.82 o 
  -6  10   0      221.95      228.64     26.91 o 
  -4  10   0      419.26      446.96     47.32 o 
  -2  10   0     1501.48     1464.91     28.53 o 
   0  10   0      205.30      229.80     46.84 o 
   2  10   0     1499.38     1573.00     83.54 o 
   4  10   0      419.31      411.02     10.06 o 
   6  10   0      221.60      281.85    111.73 o 
   8  10   0      796.29      772.84     85.93 o 
  10  10   0       19.04       21.36     35.06 o 
  12  10   0       27.85      -40.34     40.34 o 
 -11  11   0      197.08      107.43    102.27 o 
  -9  11   0      196.96      239.98     43.37 o 
  -7  11   0     1361.39     1327.29     67.71 o 
  -5  11   0      730.97      732.44     39.51 o 
  -3  11   0      231.50      190.55     19.70 o 
  -1  11   0      210.84      242.40     13.97 o 
   1  11   0      210.23      244.98     30.84 o 
   3  11   0      231.22      226.34     23.72 o 
   5  11   0      730.42      670.28     47.38 o 
   7  11   0     1361.08     1357.06     80.45 o 
   9  11   0      197.49      199.62     49.63 o 
  11  11   0      196.93      199.60     51.10 o 
 -12  12   0       56.60       19.21     71.53 o 
 -10  12   0       10.53       14.96     51.30 o 
  -8  12   0      256.14      265.38    105.67 o 
  -6  12   0      652.03      691.22    206.30 o 
  -4  12   0      499.91      444.77     39.36 o 
  -2  12   0      946.77      982.17     26.57 o 
   0  12   0     1021.45     1127.51     43.47 o 
   2  12   0      947.29      910.10     56.42 o 
   4  12   0      499.67      587.97     40.46 o 
   6  12   0      652.03      647.03     51.87 o 
   8  12   0      256.38      189.49     49.11 o 
  10  12   0       10.57      -29.43     30.34 o 
  12  12   0       56.61       55.59     47.56 o 
 -11  13   0       47.38      -15.35     52.27 o 
  -9  13   0       32.32      -33.98     53.23 o 
  -7  13   0      417.04      414.09     39.91 o 
  -5  13   0      211.00      224.26     24.10 o 
  -3  13   0      804.35      883.14     47.62 o 
  -1  13   0      166.11      181.55     18.69 o 
   1  13   0      166.89      218.35     43.07 o 
   3  13   0      803.36      864.78    102.34 o 
   5  13   0      211.83      181.85     36.04 o 
   7  13   0      416.66      365.54     53.29 o 
   9  13   0       32.46       65.36     33.96 o 
  11  13   0       47.30       12.61     31.48 o 
 -10  14   0        0.76      -53.04     53.04 o 
  -8  14   0      219.86      201.64     47.30 o 
  -6  14   0      399.50      419.46     62.60 o 
  -4  14   0        9.36      -11.21     12.76 o 
  -2  14   0      547.95      567.21     31.23 o 
   0  14   0      263.50      212.79     20.09 o 
   2  14   0      546.43      521.20     49.04 o 
   4  14   0        9.30       -5.45     17.49 o 
   6  14   0      398.63      357.22     47.24 o 
   8  14   0      219.81      253.12     43.48 o 
  10  14   0        0.74       26.99     38.68 o 
 -11  15   0        6.70       -8.30     67.13 o 
  -9  15   0       86.47       75.05     71.00 o 
  -7  15   0      148.23      148.95     38.10 o 
  -5  15   0      179.45      192.02     45.37 o 
  -3  15   0      868.85      900.39     27.43 o 
  -1  15   0      238.73      255.63     26.83 o 
   1  15   0      239.17      259.44     28.59 o 
   3  15   0      868.82      857.01     68.39 o 
   5  15   0      179.01      190.31     36.93 o 
   7  15   0      148.46      239.57     42.76 o 
   9  15   0       86.49      140.95     45.54 o 
  11  15   0        6.69       66.43     46.54 o 
 -10  16   0       12.70       39.04     74.52 o 
  -8  16   0      135.27       75.44     65.59 o 
  -6  16   0        5.36       29.30     19.09 o 
  -4  16   0        2.69       12.95     17.25 o 
  -2  16   0      378.31      364.04     27.37 o 
   0  16   0       28.09       18.75     17.75 o 
   2  16   0      378.26      422.74     49.42 o 
   4  16   0        2.63       27.44     22.35 o 
   6  16   0        5.47      -25.05     25.45 o 
   8  16   0      135.28      134.99     74.57 o 
  10  16   0       12.59       92.71     54.10 o 
  -9  17   0        7.02       35.76     55.02 o 
  -7  17   0      363.51      537.99    104.35 o 
  -5  17   0       13.30        5.74     16.01 o 
  -3  17   0      200.91      192.16     30.91 o 
  -1  17   0        1.52        8.64     13.82 o 
   1  17   0        1.54        2.66     15.20 o 
   3  17   0      200.87      288.86     34.84 o 
   5  17   0       13.38      -10.18     32.92 o 
   7  17   0      362.92      355.74     55.47 o 
   9  17   0        7.01        6.95     36.06 o 
 -10  18   0       19.23       62.50     68.24 o 
  -8  18   0      134.11       61.58     67.13 o 
  -6  18   0       39.31       29.34     50.97 o 
  -4  18   0       26.27       27.98     20.28 o 
  -2  18   0      390.06      480.25    202.66 o 
   0  18   0      282.59      438.32     69.81 o 
   2  18   0      389.74      415.02     54.83 o 
   4  18   0       26.22        2.24     26.55 o 
   6  18   0       39.35       59.97     31.77 o 
   8  18   0      134.23      105.90     45.06 o 
  10  18   0       19.20      -25.05     49.04 o 
  -9  19   0       61.96       14.48     62.98 o 
  -7  19   0      376.23      271.05     93.39 o 
  -5  19   0       77.81       56.68     24.65 o 
  -3  19   0      429.74      403.05     86.58 o 
  -1  19   0      234.57      228.83     43.87 o 
   1  19   0      234.65      243.22     36.67 o 
   3  19   0      429.79      423.58     39.41 o 
   5  19   0       77.63       71.10     44.64 o 
   7  19   0      376.18      482.84     76.27 o 
   9  19   0       61.95       43.17     43.88 o 
  -8  20   0       60.59       43.92     85.91 o 
  -6  20   0       62.88       48.99     58.45 o 
  -4  20   0       35.51      -11.25     47.15 o 
  -2  20   0      286.15      290.61     29.24 o 
   0  20   0     1384.01     1413.59     80.32 o 
   2  20   0      286.55      272.71     57.14 o 
   4  20   0       35.54      -10.57     21.38 o 
   6  20   0       63.01       78.49     38.61 o 
   8  20   0       60.44      101.01     51.98 o 
  -9  21   0        3.25      -13.42     64.96 o 
  -7  21   0       15.41       -1.45     62.16 o 
  -5  21   0       97.59       63.66     79.54 o 
  -3  21   0       30.75      144.60     54.39 o 
  -1  21   0       90.72       53.15     52.70 o 
   1  21   0       90.82       78.57     30.36 o 
   3  21   0       30.78       21.07     22.42 o 
   5  21   0       97.59      155.27     92.96 o 
   7  21   0       15.51      -15.83     33.36 o 
   9  21   0        3.28       36.08     45.49 o 
  -8  22   0       36.00       35.91     57.29 o 
  -6  22   0       71.23      172.16     66.36 o 
  -4  22   0       40.01       18.97     63.51 o 
  -2  22   0      157.80      255.84     70.56 o 
   0  22   0      321.15      319.11     43.07 o 
   2  22   0      158.24      173.42     71.82 o 
   4  22   0       39.94       60.59     58.16 o 
   6  22   0       71.22       42.45     48.53 o 
   8  22   0       35.87      -28.93     40.88 o 
  -7  23   0      174.78      191.46     86.29 o 
  -5  23   0      209.02      215.98     82.72 o 
  -3  23   0       44.35       32.87     50.00 o 
  -1  23   0      209.19      272.74     41.99 o 
   1  23   0      208.86      326.33     49.52 o 
   3  23   0       44.52       56.01     51.09 o 
   5  23   0      208.96       57.47    108.25 o 
   7  23   0      174.85      170.25     66.26 o 
  -6  24   0       61.83       -9.75     70.56 o 
  -4  24   0        2.49       70.42     51.55 o 
  -2  24   0        5.86      355.46     70.75 o 
   0  24   0      511.21      525.53     59.98 o 
   2  24   0        5.91       24.15     46.26 o 
   4  24   0        2.47        4.46     38.46 o 
   6  24   0       61.87      149.43     50.35 o 
  -7  25   0       38.60      106.18     88.66 o 
  -5  25   0       23.00      115.93     73.46 o 
  -3  25   0        2.91       91.17     57.05 o 
  -1  25   0      226.83      237.79     72.25 o 
   1  25   0      226.40      308.56     56.02 o 
   3  25   0        2.89       -7.71     34.06 o 
   5  25   0       22.94      -12.11     49.24 o 
   7  25   0       38.53       25.26     49.09 o 
  -6  26   0        8.28       76.45     73.94 o 
  -4  26   0       41.63        4.97     50.82 o 
  -2  26   0       67.51      -45.22     71.43 o 
   0  26   0       16.75       55.26     59.89 o 
   2  26   0       67.72      164.58     65.78 o 
   4  26   0       41.61      -13.99     43.24 o 
   6  26   0        8.27       56.40     51.27 o 
  -5  27   0        1.06       58.59     60.67 o 
  -3  27   0        1.65      139.72     70.13 o 
  -1  27   0      121.11       32.67     63.27 o 
   3  27   0        1.66       71.41     63.71 o 
   5  27   0        1.06      -10.29     64.60 o 
  -4  28   0        4.95      306.66    100.39 o 
  -2  28   0       23.97       67.57     71.09 o 
   2  28   0       23.86      -10.28     78.04 o 
   4  28   0        4.94       16.65     66.76 o 
 -13   1   1       24.50      131.71     46.34 o 
 -11   1   1       27.12       78.24     38.01 o 
  -9   1   1        4.16       12.90     22.05 o 
  -7   1   1     1354.76     1380.41     63.82 o 
  -5   1   1     6428.41     6463.79    155.29 o 
  -3   1   1      535.61      588.83     21.01 o 
   1   1   1     5184.27     4740.26     40.34 o 
   3   1   1     7970.03     8141.64    131.95 o 
   5   1   1     4627.34     5161.85    115.82 o 
   7   1   1       79.83       61.65     16.33 o 
   9   1   1       10.75       13.85     16.12 o 
  11   1   1       51.42       45.20     28.29 o 
 -12   2   1        4.94      -22.75     34.63 o 
 -10   2   1       23.78      -12.07     41.84 o 
  -8   2   1      371.66      408.28     72.23 o 
  -6   2   1     3798.98     4132.12    121.23 o 
  -4   2   1     4331.10     4222.14     95.54 o 
  -2   2   1    11693.38    10172.83    148.53 o 
   0   2   1      721.90      814.23     19.76 o 
   2   2   1     5633.82     5350.04     63.63 o 
   4   2   1      189.52      217.45     20.61 o 
   6   2   1      224.48      222.73     30.76 o 
   8   2   1     1030.61     1014.50     49.98 o 
  10   2   1       37.26       37.45     23.77 o 
  12   2   1       47.50      103.32    105.02 o 
 -13   3   1       64.95       74.78     84.44 o 
 -11   3   1      119.40      116.42     47.15 o 
  -9   3   1       26.81      -19.12     19.12 o 
  -7   3   1      499.23      501.69     39.31 o 
  -5   3   1     3815.06     3839.80    102.76 o 
  -3   3   1     1055.00     1186.19    105.62 o 
  -1   3   1      130.11      175.56      8.20 o 
   1   3   1     2441.61     2161.18     17.03 o 
   3   3   1     2624.22     2606.87     69.26 o 
   5   3   1      913.32      955.52     47.91 o 
   7   3   1      202.08      172.64     26.74 o 
   9   3   1       15.26       25.57     20.24 o 
  11   3   1       89.60       91.39     42.65 o 
 -12   4   1       49.43       72.04     55.50 o 
 -10   4   1       70.54      128.83     32.81 o 
  -8   4   1       85.66      202.28     77.15 o 
  -6   4   1      147.96      161.76     24.26 o 
  -4   4   1      148.45      219.20     29.78 o 
  -2   4   1     3366.26     3618.69     83.40 o 
   0   4   1    58063.91    45505.46    303.36 o 
   2   4   1     1858.84     1737.62     22.28 o 
   4   4   1     1711.87     1692.93     36.83 o 
   6   4   1       57.97       68.67     12.50 o 
   8   4   1      960.71      894.82     73.65 o 
  10   4   1       24.25      234.77    155.09 o 
  12   4   1       74.05      180.35    165.71 o 
 -13   5   1      197.95      254.53     94.89 o 
 -11   5   1      196.09      265.56     48.17 o 
  -9   5   1      134.82      135.44     40.95 o 
  -7   5   1      860.63      960.27     77.25 o 
  -5   5   1     1301.69     1234.93     55.16 o 
  -3   5   1     1511.25     1268.13     71.23 o 
  -1   5   1     2849.67     2925.28     53.74 o 
   1   5   1       98.21      101.05      4.21 o 
   3   5   1     1918.19     1824.66     29.54 o 
   5   5   1      440.12      462.27     34.48 o 
   7   5   1      357.48      376.48     24.17 o 
   9   5   1       12.84        9.22     19.80 o 
  11   5   1       60.07       92.63     49.32 o 
 -12   6   1       58.88       92.62     48.32 o 
 -10   6   1       16.66       52.35     31.34 o 
  -8   6   1     1106.35     1177.13     70.81 o 
  -6   6   1       17.00       66.23     41.99 o 
  -4   6   1      417.59      349.55     67.69 o 
  -2   6   1       72.79       86.53     12.37 o 
   0   6   1     6098.29     6101.64     77.80 o 
   2   6   1      714.75      694.53     30.87 o 
   4   6   1      973.75      946.25     21.32 o 
   6   6   1      299.50      239.84     38.38 o 
   8   6   1     1062.73      913.75     71.15 o 
  10   6   1       27.83        8.62     28.34 o 
  12   6   1      157.55      138.71     98.19 o 
 -13   7   1      235.86      305.41    125.92 o 
 -11   7   1      317.95      245.85     55.54 o 
  -9   7   1      566.11      552.47     55.90 o 
  -7   7   1      281.51      261.66     48.22 o 
  -5   7   1     1096.47     1120.66     56.88 o 
  -3   7   1       76.32       85.09     12.79 o 
  -1   7   1      249.70      252.15     14.29 o 
   1   7   1      597.39      710.85     32.01 o 
   3   7   1     3194.40     3071.78     91.55 o 
   5   7   1     3045.14     2869.51     52.71 o 
   7   7   1      350.00      398.23     44.05 o 
   9   7   1       21.60       35.07     31.53 o 
  11   7   1      264.36      320.04     72.65 o 
 -12   8   1        9.12       59.43     45.52 o 
 -10   8   1        9.98       33.26     29.92 o 
  -8   8   1     1268.03     1294.01     71.75 o 
  -6   8   1      345.23      326.76     28.52 o 
  -4   8   1      347.39      391.99     69.72 o 
  -2   8   1     1641.80     1651.74     44.14 o 
   0   8   1     8719.32     8999.20    140.58 o 
   2   8   1      547.15      563.84     29.47 o 
   4   8   1      559.36      509.87     65.18 o 
   6   8   1      105.62       79.14     26.05 o 
   8   8   1      753.47      642.15     63.66 o 
  10   8   1       15.32       24.82     32.13 o 
  12   8   1       44.53      -46.67     46.67 o 
 -13   9   1      220.80      325.10     95.46 o 
 -11   9   1       52.07       48.87     37.23 o 
  -9   9   1      381.74      408.67     55.90 o 
  -7   9   1       90.97      118.24     37.31 o 
  -5   9   1      471.89      477.24     30.98 o 
  -3   9   1     2216.06     2385.02     46.25 o 
  -1   9   1      273.99      262.69     22.68 o 
   1   9   1     1808.00     1898.70     61.07 o 
   3   9   1     2664.32     2662.06     96.36 o 
   5   9   1       33.45       17.51     17.65 o 
   7   9   1      919.44      853.25     63.43 o 
   9   9   1       14.40       -0.94     24.55 o 
  11   9   1       14.50      -14.32     33.80 o 
 -12  10   1       37.23       51.55     54.10 o 
 -10  10   1       38.31       49.63     64.79 o 
  -8  10   1      286.41      260.03     52.15 o 
  -6  10   1       48.79       55.69     18.49 o 
  -4  10   1      369.16      392.15     17.39 o 
  -2  10   1      822.17      896.31     43.97 o 
   0  10   1     2423.28     2768.07     76.84 o 
   2  10   1     2968.37     3273.60     94.60 o 
   4  10   1      647.11      533.77     52.61 o 
   6  10   1       90.18      118.70     29.61 o 
   8  10   1      164.80      226.68     44.10 o 
  10  10   1       74.38       42.77     39.81 o 
 -11  11   1       30.59       12.76     32.60 o 
  -9  11   1      286.90      379.73     48.47 o 
  -7  11   1      177.36      148.74     44.35 o 
  -5  11   1      398.98      343.11     57.55 o 
  -3  11   1     6138.64     6023.79    108.00 o 
  -1  11   1      117.74      146.23     18.89 o 
   1  11   1       86.01      100.90     10.80 o 
   3  11   1      345.19      444.74     31.07 o 
   5  11   1      230.72      276.25     35.20 o 
   7  11   1      332.10      287.98     47.40 o 
   9  11   1      147.96      124.81     45.44 o 
  11  11   1       23.22       27.08     75.53 o 
 -12  12   1        4.48       59.07     89.82 o 
 -10  12   1       79.90       70.46     44.03 o 
  -8  12   1     1457.31     1602.47     93.19 o 
  -6  12   1      347.42      396.52     34.57 o 
  -4  12   1      475.99      588.94     28.61 o 
  -2  12   1     1569.52     1490.54     40.80 o 
   0  12   1     3380.68     3603.91     90.39 o 
   2  12   1      537.49      631.50     46.94 o 
   4  12   1      193.75      211.22     29.65 o 
   6  12   1       22.34       61.37     25.71 o 
   8  12   1       39.05       41.41     32.53 o 
  10  12   1      101.82       70.41     43.53 o 
 -11  13   1       45.56       52.90     83.50 o 
  -9  13   1       21.44       56.05     58.50 o 
  -7  13   1      531.36      583.60     56.71 o 
  -5  13   1      641.74      567.81     76.21 o 
  -3  13   1     2528.98     2642.40     65.00 o 
  -1  13   1     1594.45     1602.50     46.38 o 
   1  13   1      654.66      634.89     65.23 o 
   3  13   1      435.28      535.87     45.05 o 
   5  13   1      591.91      607.24     49.92 o 
   7  13   1      277.70      281.69     71.38 o 
   9  13   1       43.71        6.63     50.87 o 
  11  13   1      100.34       94.62     47.19 o 
 -12  14   1        7.40       57.82     69.11 o 
 -10  14   1        7.23       75.10     66.65 o 
  -8  14   1      687.87      695.92     60.70 o 
  -6  14   1      470.69      473.00     55.21 o 
  -4  14   1      381.27      384.60     35.92 o 
  -2  14   1       96.94      119.41     22.60 o 
   0  14   1       92.57       84.36     23.82 o 
   2  14   1        8.86       -6.15     10.02 o 
   4  14   1       14.31       59.83     44.67 o 
   6  14   1       25.87      142.11     35.47 o 
   8  14   1      107.27      194.81     93.27 o 
  10  14   1       31.95      104.38     74.40 o 
 -11  15   1       26.40      104.35     70.17 o 
  -9  15   1        7.01        7.61     32.05 o 
  -7  15   1      459.19      562.52    120.49 o 
  -5  15   1      138.16      157.94     51.88 o 
  -3  15   1      103.13       92.84     15.54 o 
  -1  15   1      325.80      316.89     36.25 o 
   1  15   1      113.53      155.06     21.17 o 
   3  15   1      175.47      194.52     22.39 o 
   5  15   1      147.13      158.83     40.67 o 
   7  15   1      126.67      154.53     42.98 o 
   9  15   1       11.32       47.11     39.02 o 
 -10  16   1        1.89       65.49     57.24 o 
  -8  16   1      128.38      211.21     76.35 o 
  -6  16   1       12.39       11.21     61.34 o 
  -4  16   1      413.23      369.07     79.46 o 
  -2  16   1      263.08      270.86     28.73 o 
   0  16   1      244.76      320.37     47.06 o 
   2  16   1      206.03      175.99     21.03 o 
   4  16   1        6.80       43.38     43.70 o 
   6  16   1        0.63      -24.68     27.69 o 
   8  16   1      242.39      237.50     67.67 o 
  10  16   1        0.83      -16.43     45.88 o 
 -11  17   1       82.03       97.11     94.64 o 
  -9  17   1       22.20      -36.68     66.56 o 
  -7  17   1      119.11       83.78     30.48 o 
  -5  17   1       67.40       71.13     27.21 o 
  -3  17   1      132.97      115.80     23.54 o 
  -1  17   1      594.66      625.47     43.03 o 
   1  17   1      371.36      403.68     84.61 o 
   3  17   1       36.96       47.57     15.45 o 
   5  17   1      563.12      692.54     63.57 o 
   7  17   1      167.33      215.40    133.28 o 
   9  17   1        8.44      -30.26     59.22 o 
 -10  18   1        1.14      -41.31     64.82 o 
  -8  18   1      332.08      195.61     90.49 o 
  -6  18   1      630.27      562.21     54.40 o 
  -4  18   1       10.09       -6.74     14.87 o 
  -2  18   1      598.59      496.37     96.43 o 
   0  18   1       76.42       14.31     55.89 o 
   2  18   1      261.75      282.44     28.74 o 
   4  18   1      153.66      170.81    106.35 o 
   6  18   1       23.92       -5.55     26.24 o 
   8  18   1       11.38       72.84     41.20 o 
  -9  19   1      160.28       44.35     83.74 o 
  -7  19   1      548.72      518.74     61.25 o 
  -5  19   1       76.34       64.37     28.58 o 
  -3  19   1      135.75      129.04     23.52 o 
  -1  19   1        6.81       -2.28     17.53 o 
   1  19   1      502.55      464.28     41.55 o 
   3  19   1        2.59       -3.08     31.20 o 
   5  19   1      670.36      693.45     75.56 o 
   7  19   1      450.26      367.68     69.00 o 
   9  19   1       23.70       36.76     47.34 o 
 -10  20   1       20.28      -33.06     71.14 o 
  -8  20   1       77.50      -18.39     60.43 o 
  -6  20   1      235.91      243.30     50.15 o 
  -4  20   1       52.57       58.84     29.88 o 
  -2  20   1      170.90      147.28     34.47 o 
   0  20   1      569.54      539.29     71.04 o 
   2  20   1      289.97      255.99     31.35 o 
   4  20   1      178.03      233.63     59.99 o 
   6  20   1        5.98      -34.00     34.00 o 
   8  20   1       63.62       84.92     56.66 o 
  -9  21   1       30.62       44.11     63.80 o 
  -7  21   1       13.95       45.51     48.60 o 
  -5  21   1      158.89      132.62     38.82 o 
  -3  21   1       67.85       65.94     26.09 o 
  -1  21   1       91.62      104.79     32.46 o 
   1  21   1      277.04      322.43     44.36 o 
   3  21   1        2.44       45.28     28.25 o 
   5  21   1       55.18       49.98     52.80 o 
   7  21   1      242.29      224.66     72.60 o 
  -8  22   1       95.81       97.83     80.55 o 
  -6  22   1       77.21       46.14     67.95 o 
  -4  22   1       54.11       79.68     66.84 o 
  -2  22   1       93.69       75.30     29.62 o 
   0  22   1      286.76      172.42     39.14 o 
   2  22   1       29.28       69.94     39.31 o 
   4  22   1       18.52      -35.48     39.57 o 
   6  22   1       10.34       -6.34     48.65 o 
   8  22   1       73.10        8.17     53.80 o 
  -7  23   1       15.31       40.49     61.54 o 
  -5  23   1       11.52       13.08     44.64 o 
  -3  23   1       22.75       18.10     35.96 o 
  -1  23   1       68.21       73.77     34.28 o 
   1  23   1      117.17      170.96     42.63 o 
   3  23   1       40.36       20.44     35.03 o 
   5  23   1       15.92       -0.92     36.44 o 
   7  23   1       95.22      149.59     57.87 o 
  -8  24   1        5.98      169.50     92.13 o 
  -6  24   1       51.90       93.34     60.23 o 
  -4  24   1       51.47      -36.97     58.40 o 
  -2  24   1       15.21       -3.33     40.40 o 
   0  24   1      230.32      245.93     65.98 o 
   2  24   1        1.35        0.29     28.55 o 
   4  24   1       21.77      -18.29     39.54 o 
   6  24   1       38.60      -13.16     43.85 o 
  -7  25   1        9.65      157.15     83.11 o 
  -5  25   1      121.71      264.29     87.45 o 
  -3  25   1        9.76       20.42     54.54 o 
  -1  25   1      227.24      141.83     43.88 o 
   1  25   1       71.38       53.79     43.27 o 
   3  25   1       18.07      -47.70     54.25 o 
   5  25   1       31.27        7.62     46.92 o 
  -6  26   1        4.34      154.30     72.83 o 
  -4  26   1       26.52       19.06     75.92 o 
  -2  26   1        5.96       -5.98     44.88 o 
   0  26   1      326.96      300.29    101.40 o 
   2  26   1        5.36       58.76     63.76 o 
   4  26   1       17.60       55.86     61.89 o 
  -5  27   1       84.96      111.01     66.99 o 
  -3  27   1       14.54        5.89     58.93 o 
   1  27   1        1.46        3.69     31.90 o 
   3  27   1        8.93       52.50     47.08 o 
   2  28   1        5.89      -43.98     43.98 o 
   1  29   1       25.61       67.42     76.64 o 
 -14   0   2       25.69      211.10    107.82 o 
 -12   0   2       56.37       88.61     64.19 o 
 -10   0   2       28.67      -44.69     44.69 o 
  -8   0   2     3713.33     3917.92    191.51 o 
  -6   0   2      699.82      599.04     50.92 o 
  -4   0   2     4250.67     3906.43    136.68 o 
  -2   0   2    49864.63    42196.05    622.62 o 
   0   0   2    20565.76    20111.18    304.55 o 
   2   0   2      979.64     1061.43     49.74 o 
   4   0   2     1668.92     1669.05     60.08 o 
   6   0   2       38.88       44.20     20.03 o 
   8   0   2      530.19      554.56     55.49 o 
  10   0   2        7.39      -19.17     28.44 o 
 -13   1   2       25.82      -10.66     38.13 o 
 -11   1   2      211.08      236.21    108.04 o 
  -9   1   2        1.79       -0.74     21.63 o 
  -7   1   2      452.37      535.00     40.40 o 
  -5   1   2    14233.67    14162.28    310.94 o 
  -3   1   2     1426.48     1433.65     37.41 o 
  -1   1   2    28824.88    25123.64    242.42 o 
   1   1   2       42.64       53.79      8.00 o 
   3   1   2     1469.55     1590.44     45.18 o 
   5   1   2      292.96      238.66     29.25 o 
   7   1   2      959.58      986.17     65.99 o 
   9   1   2       59.54      166.00     49.94 o 
  11   1   2      123.76      238.83     66.40 o 
 -14   2   2        9.97       30.98     47.80 o 
 -12   2   2       32.86       13.68     62.07 o 
 -10   2   2        3.35      -40.40     40.40 o 
  -8   2   2      760.82      807.56     52.40 o 
  -6   2   2      505.00      582.77     37.43 o 
  -4   2   2     2087.94     2002.75     75.41 o 
  -2   2   2     1558.36     1531.48     22.43 o 
   0   2   2     8750.39     8372.98     85.65 o 
   2   2   2     1128.94     1168.42     32.12 o 
   4   2   2     1209.46     1217.04     32.39 o 
   6   2   2      274.77      239.27     21.84 o 
   8   2   2      558.16      563.16     45.37 o 
  10   2   2       11.39       24.51     28.74 o 
 -13   3   2      119.21      138.70     50.36 o 
 -11   3   2       31.44       29.37     26.82 o 
  -9   3   2       58.83       53.43     26.33 o 
  -7   3   2      599.27      563.20     39.23 o 
  -5   3   2     1565.22     1457.83     53.18 o 
  -3   3   2     1056.36     1018.82     37.19 o 
  -1   3   2     7119.32     6758.01    352.80 o 
   1   3   2      336.98      331.60     12.12 o 
   3   3   2      900.39      885.22     51.27 o 
   5   3   2      190.71      195.82     21.46 o 
   7   3   2      315.57      297.13     29.73 o 
   9   3   2       33.41       39.99     24.64 o 
  11   3   2        5.64      -11.75     35.61 o 
 -14   4   2       25.62       88.61     50.64 o 
 -12   4   2       72.12       33.69     51.18 o 
 -10   4   2      159.43       93.44     42.53 o 
  -8   4   2      351.97      362.50     59.24 o 
  -6   4   2      188.98      256.87     58.88 o 
  -4   4   2     1050.23      993.01     76.16 o 
  -2   4   2       14.55       18.13      8.78 o 
   0   4   2    11323.53    11180.43    102.13 o 
   2   4   2      383.65      416.01     26.23 o 
   4   4   2      483.56      536.41     43.70 o 
   6   4   2       77.69       89.45     36.66 o 
   8   4   2       67.88       89.91     37.93 o 
  10   4   2        2.93      -32.75     32.75 o 
 -13   5   2      192.37      168.33     56.51 o 
 -11   5   2       54.93       97.65     36.25 o 
  -9   5   2      241.79      232.87     38.82 o 
  -7   5   2      489.40      556.68     45.34 o 
  -5   5   2     1262.80     1274.63     57.31 o 
  -3   5   2     3209.79     3136.11     58.20 o 
  -1   5   2    12339.96    12436.96    161.09 o 
   1   5   2     1733.24     1872.49     55.86 o 
   3   5   2     3548.68     3562.36     62.58 o 
   5   5   2      167.43      141.63     27.14 o 
   7   5   2      345.30      349.41     29.53 o 
   9   5   2        4.49       11.27     24.38 o 
  11   5   2       12.61       -4.59     38.64 o 
 -14   6   2       24.64       56.45     50.88 o 
 -12   6   2        1.17       -7.14     34.60 o 
 -10   6   2      145.83      156.24    114.94 o 
  -8   6   2      157.95      220.29     72.71 o 
  -6   6   2       65.36      116.58     24.35 o 
  -4   6   2     2819.64     2744.67    134.11 o 
  -2   6   2     1056.99     1008.87     44.23 o 
   0   6   2     5016.82     5191.64     52.81 o 
   2   6   2     1062.33     1193.73     33.66 o 
   4   6   2      434.25      421.96     56.14 o 
   6   6   2      161.21      137.48     25.40 o 
   8   6   2      154.11       93.66     33.33 o 
  10   6   2       88.22      134.68     46.62 o 
 -13   7   2      108.34      173.15     56.10 o 
 -11   7   2      146.81      214.17     87.94 o 
  -9   7   2     1084.70     1051.02     73.34 o 
  -7   7   2       75.83       75.90     23.55 o 
  -5   7   2      871.77      917.98     58.54 o 
  -3   7   2     1018.64     1041.86     38.59 o 
  -1   7   2     2881.15     2774.97     41.88 o 
   1   7   2      934.67     1029.09     38.38 o 
   3   7   2      999.47      957.66     36.18 o 
   5   7   2      458.72      526.27     41.71 o 
   7   7   2      265.41      290.76     59.17 o 
   9   7   2        1.08        7.85     27.17 o 
  11   7   2        9.21      106.71    102.39 o 
 -12   8   2        1.54      -32.66     32.66 o 
 -10   8   2      904.97      778.66     68.99 o 
  -8   8   2     2878.15     2746.47    118.70 o 
  -6   8   2       46.01       55.80     21.45 o 
  -4   8   2      149.36      173.84     21.52 o 
  -2   8   2       43.90       19.01     21.30 o 
   0   8   2     1695.12     1688.35     26.75 o 
   2   8   2       28.93       16.56     15.63 o 
   4   8   2       12.87       -3.96     15.44 o 
   6   8   2      216.40      253.77     54.54 o 
   8   8   2       56.00      129.88     40.39 o 
  10   8   2      150.42      169.24    103.33 o 
 -13   9   2       49.85       78.85     45.69 o 
 -11   9   2       41.89       25.32     33.95 o 
  -9   9   2      104.04      172.59     36.78 o 
  -7   9   2       79.20      158.99     25.40 o 
  -5   9   2      286.89      392.67     38.39 o 
  -3   9   2     1813.28     1938.87     47.64 o 
  -1   9   2     1175.98     1232.78     44.41 o 
   1   9   2     1242.03     1321.79     50.96 o 
   3   9   2      611.94      684.11     50.17 o 
   5   9   2     1522.83     1451.11     77.03 o 
   7   9   2      808.15      759.11     66.64 o 
   9   9   2       18.51       13.74     32.28 o 
  11   9   2       52.39      114.79     58.51 o 
 -12  10   2      129.77      140.14     51.56 o 
 -10  10   2        9.47       72.58     34.94 o 
  -8  10   2      634.13      608.26     56.15 o 
  -6  10   2      168.45      206.85     36.78 o 
  -4  10   2       29.33       36.15     12.64 o 
  -2  10   2      274.49      302.33     23.99 o 
   0  10   2      834.78      881.18     20.82 o 
   2  10   2      304.23      289.97     56.66 o 
   4  10   2      435.94      506.37     42.09 o 
   6  10   2      356.04      299.70     42.87 o 
   8  10   2        3.61        6.55     30.75 o 
  10  10   2       64.74       76.21     53.60 o 
 -13  11   2       89.89       -0.53     70.27 o 
 -11  11   2       13.86        7.16     25.11 o 
  -9  11   2      485.84      426.78     70.68 o 
  -7  11   2       72.79      127.05     41.92 o 
  -5  11   2      132.35      124.28     18.37 o 
  -3  11   2      155.14      164.83     17.02 o 
  -1  11   2       73.99       97.45     13.41 o 
   1  11   2      958.23      994.50     22.28 o 
   3  11   2      844.95      908.12     62.50 o 
   5  11   2     1228.64     1125.58     70.35 o 
   7  11   2       28.73       66.86     39.65 o 
   9  11   2       23.16        1.56     32.65 o 
 -12  12   2       56.79       29.66     50.72 o 
 -10  12   2      151.07      234.13     94.19 o 
  -8  12   2      764.78      844.11     70.57 o 
  -6  12   2       45.97       10.23     25.01 o 
  -4  12   2      287.58      300.58     22.88 o 
  -2  12   2      599.05      524.23     35.82 o 
   0  12   2      469.61      471.00     20.84 o 
   2  12   2       55.20       85.57     21.88 o 
   4  12   2      198.35      332.57     43.93 o 
   6  12   2      164.43      248.23     45.06 o 
   8  12   2       26.31       23.84     38.78 o 
  10  12   2       73.10       79.62     47.27 o 
 -13  13   2       87.29      123.80     82.29 o 
 -11  13   2       88.51       25.50     40.13 o 
  -9  13   2      302.10      438.21     77.08 o 
  -7  13   2      158.60       70.89     40.76 o 
  -5  13   2      411.68      440.43     27.24 o 
  -3  13   2      257.13      260.90     21.80 o 
  -1  13   2     1300.79     1235.30     41.12 o 
   1  13   2      643.36      656.51     37.89 o 
   3  13   2       30.99       57.46     23.38 o 
   5  13   2      885.22      742.29     89.58 o 
   7  13   2       25.56       16.69     35.42 o 
   9  13   2        7.99       13.95     52.76 o 
 -12  14   2        1.83       38.61     46.86 o 
 -10  14   2       59.99       94.97     67.13 o 
  -8  14   2     1437.45     1288.38     89.26 o 
  -6  14   2       20.33       53.16     25.68 o 
  -4  14   2      290.53      318.70     29.15 o 
  -2  14   2       55.47       91.09     16.04 o 
   0  14   2       15.60       24.76     11.97 o 
   2  14   2      248.12      372.88     40.18 o 
   4  14   2       56.99       93.23     49.23 o 
   6  14   2        5.10       -1.45     28.69 o 
   8  14   2       33.08       32.43     36.05 o 
  10  14   2       80.46      100.05     57.73 o 
 -11  15   2       79.53      160.52     93.39 o 
  -9  15   2      162.81       75.98     64.05 o 
  -7  15   2      484.30      402.00     49.63 o 
  -5  15   2        0.45        1.71     12.48 o 
  -3  15   2     1684.17     1658.96     57.34 o 
  -1  15   2      494.64      446.45     28.49 o 
   1  15   2       49.10       67.38     21.08 o 
   3  15   2       22.71       25.40     27.89 o 
   5  15   2      207.36      214.99     95.51 o 
   7  15   2        4.58       38.24     42.35 o 
   9  15   2       27.09       43.97     39.76 o 
 -12  16   2       21.81       49.42     92.57 o 
 -10  16   2       12.75       28.87     30.28 o 
  -8  16   2      377.38      324.59     50.50 o 
  -6  16   2      185.99      190.37     36.96 o 
  -4  16   2      214.46      175.58     26.86 o 
  -2  16   2      488.02      527.10     64.47 o 
   0  16   2       69.08       89.07     17.04 o 
   2  16   2      453.26      523.19     49.57 o 
   4  16   2      166.72      305.79    109.70 o 
   6  16   2       55.72       55.52     39.77 o 
   8  16   2       39.25      -16.51     59.36 o 
 -11  17   2       77.44       86.83    114.34 o 
  -9  17   2       80.69       60.77     48.15 o 
  -7  17   2       21.08       40.35     28.09 o 
  -5  17   2      181.81      155.17     27.17 o 
  -3  17   2      317.61      313.53     41.08 o 
  -1  17   2     1060.51     1061.54     76.21 o 
   1  17   2       32.52       30.56     12.61 o 
   3  17   2       22.25       25.10     23.48 o 
   5  17   2       36.56      -16.31     31.21 o 
   7  17   2       55.15       32.34     63.85 o 
   9  17   2       19.76      188.75    286.83 o 
 -10  18   2        5.72        2.70     54.63 o 
  -8  18   2      203.92      191.75     45.45 o 
  -6  18   2        7.81        7.41     27.23 o 
  -4  18   2       34.87       42.64     17.40 o 
  -2  18   2      506.66      539.79     33.28 o 
   0  18   2     1374.15     1333.74     58.30 o 
   2  18   2      381.99      321.23     49.92 o 
   4  18   2       52.13      185.68     43.20 o 
   6  18   2       82.64       51.60     40.74 o 
   8  18   2       47.46       16.15     50.85 o 
 -11  19   2       59.81      -65.06     65.06 o 
  -9  19   2       37.24       69.35     58.11 o 
  -7  19   2        1.03       12.59     25.82 o 
  -5  19   2       92.14       56.97     18.21 o 
  -3  19   2      669.86      686.54     46.18 o 
  -1  19   2      214.51      253.58     84.90 o 
   1  19   2       27.20       24.02     24.72 o 
   3  19   2      189.62      153.64     44.45 o 
   5  19   2      120.11       50.77     46.06 o 
   7  19   2        9.64       36.30     43.66 o 
 -10  20   2        0.35       -6.32     60.47 o 
  -8  20   2       94.78       41.16     49.11 o 
  -6  20   2       36.74       32.68     36.82 o 
  -4  20   2       97.19       73.81     24.86 o 
  -2  20   2      387.07      347.93     50.60 o 
   0  20   2      689.86      692.04     65.08 o 
   2  20   2       80.24      101.53     40.64 o 
   4  20   2        3.59        8.77     32.86 o 
   6  20   2       10.03      129.45     54.51 o 
   8  20   2       50.22       41.17     48.54 o 
  -9  21   2        8.74       50.10     85.09 o 
  -7  21   2        3.96       77.09     51.69 o 
  -5  21   2       49.64       -4.82     31.09 o 
  -3  21   2        8.30       12.12     13.36 o 
  -1  21   2       43.72       30.45     26.25 o 
   1  21   2      260.44      291.03     69.23 o 
   3  21   2       41.30       29.23     32.08 o 
   5  21   2      136.23       69.80     88.90 o 
   7  21   2       70.70       64.23     54.13 o 
  -8  22   2       12.06       67.04     64.00 o 
  -6  22   2      101.51      171.51     47.48 o 
  -4  22   2       31.47       -4.98     16.90 o 
  -2  22   2       10.38       21.30     31.61 o 
   0  22   2      216.74      207.56     47.83 o 
   2  22   2       95.62      100.52     42.55 o 
   4  22   2        9.22       20.86     37.09 o 
   6  22   2       38.90       57.36     45.06 o 
  -9  23   2       35.06      -85.67     85.67 o 
  -7  23   2       23.32       96.72     63.71 o 
  -5  23   2      125.04       69.16     40.23 o 
  -3  23   2       75.90      122.57     36.58 o 
  -1  23   2       37.06       18.02     28.14 o 
   1  23   2       30.41       86.96     47.22 o 
   3  23   2        7.92      -10.99     31.15 o 
   5  23   2       79.81       21.90     40.72 o 
  -8  24   2       24.80      -42.57     62.45 o 
  -6  24   2      102.60      187.45     85.04 o 
  -4  24   2       40.48       39.00     69.21 o 
  -2  24   2       41.23       31.84     30.03 o 
   0  24   2      406.63      432.34     65.45 o 
   2  24   2      120.23      144.84    129.01 o 
   4  24   2        2.57       38.97     43.28 o 
   6  24   2       45.54       61.81     98.82 o 
  -7  25   2       77.65       37.50     88.18 o 
  -5  25   2       54.47       15.54     47.15 o 
  -3  25   2      166.73      343.88     79.68 o 
  -1  25   2       47.99       60.90     38.67 o 
   1  25   2       46.04       36.00     43.20 o 
   3  25   2        9.78       11.19     38.17 o 
   5  25   2       20.39       61.10     48.97 o 
  -6  26   2       56.45       46.86     86.49 o 
  -4  26   2       77.38       88.56     71.91 o 
   0  26   2        1.96      -11.19     33.04 o 
   2  26   2        0.71        2.62     43.17 o 
   4  26   2       12.56       68.52     71.45 o 
  -1  27   2       38.09       36.15     64.43 o 
   1  27   2        5.41       36.61     41.87 o 
   3  27   2       51.69       84.03     51.00 o 
   0  28   2       13.08       42.91     64.87 o 
   2  28   2        1.93      -50.53     52.73 o 
  -1  29   2       33.33       15.64     64.96 o 
 -13   1   3       30.47       54.05     46.60 o 
 -11   1   3       69.07       12.72     50.60 o 
  -9   1   3      430.08      437.40     44.19 o 
  -7   1   3      721.32      796.58     43.37 o 
  -5   1   3      811.20      756.62     36.29 o 
  -3   1   3     2396.09     2378.24     86.38 o 
  -1   1   3      105.73      108.49      9.29 o 
   1   1   3      279.80      277.63     23.52 o 
   3   1   3     1046.42     1047.18     34.25 o 
   5   1   3      268.99      316.42     23.67 o 
   7   1   3      566.24      556.90     42.15 o 
   9   1   3       25.68       48.63     31.03 o 
  11   1   3        3.95       34.32     47.28 o 
 -14   2   3        2.16       44.29     61.58 o 
 -12   2   3      169.13      178.83     47.30 o 
 -10   2   3      148.68      147.35     59.17 o 
  -8   2   3      121.19      140.57     86.27 o 
  -6   2   3      918.83      966.41     59.85 o 
  -4   2   3      517.78      518.66     27.49 o 
  -2   2   3     1213.14     1220.92     24.44 o 
   0   2   3     1660.08     1765.13     27.55 o 
   2   2   3        8.18       43.98     25.62 o 
   4   2   3      241.93      229.93     23.26 o 
   6   2   3      240.50      185.65     30.34 o 
   8   2   3      327.62      269.78     32.07 o 
  10   2   3       24.20       40.32     39.87 o 
 -13   3   3       30.71      109.48     45.17 o 
 -11   3   3      232.92      260.39     41.42 o 
  -9   3   3       34.40       56.65     27.65 o 
  -7   3   3      288.30      329.06     38.97 o 
  -5   3   3     3722.27     3608.85    101.10 o 
  -3   3   3     3996.85     3727.70     63.28 o 
  -1   3   3     1851.92     1702.56     34.09 o 
   1   3   3      445.83      409.37     26.92 o 
   3   3   3     1448.95     1406.01     50.45 o 
   5   3   3       15.52        5.27     12.17 o 
   7   3   3     1643.17     1783.00     88.58 o 
   9   3   3        3.93      -22.93     22.93 o 
 -14   4   3       40.01      -45.64     53.60 o 
 -12   4   3      181.65      205.66     71.14 o 
 -10   4   3       75.70      249.14     58.06 o 
  -8   4   3      223.64      233.30     37.60 o 
  -6   4   3      202.33      222.69     25.47 o 
  -4   4   3      423.29      390.75     20.27 o 
  -2   4   3     5976.46     5662.79     91.86 o 
   0   4   3      579.22      604.29     23.10 o 
   2   4   3       26.93       32.79     11.56 o 
   4   4   3      602.55      479.09     51.38 o 
   6   4   3       41.91       98.18     41.60 o 
   8   4   3       23.96       77.55     42.30 o 
  10   4   3       16.34      -12.87     53.89 o 
 -13   5   3       41.10      101.81     44.30 o 
 -11   5   3       58.66        9.51     40.01 o 
  -9   5   3      453.21      598.87    109.63 o 
  -7   5   3      201.28      252.94     44.19 o 
  -5   5   3     2326.81     2433.58     78.95 o 
  -3   5   3     2719.80     2744.71     72.24 o 
  -1   5   3     8172.26     8139.53    105.91 o 
   1   5   3      958.37      873.14     28.03 o 
   3   5   3      556.63      597.25     25.43 o 
   5   5   3       78.85      137.93     42.88 o 
   7   5   3      458.98      483.26     54.19 o 
   9   5   3        0.69        4.18     28.76 o 
 -14   6   3      181.22      110.79     59.46 o 
 -12   6   3       66.35       67.22     39.59 o 
 -10   6   3      300.44      255.91     48.01 o 
  -8   6   3      176.94      215.49     32.01 o 
  -6   6   3       76.25      110.66     31.61 o 
  -4   6   3     1135.56     1254.27     28.48 o 
  -2   6   3     1036.87     1090.00     24.39 o 
   0   6   3     6365.87     6335.31     73.97 o 
   2   6   3      148.85      159.50     12.33 o 
   4   6   3     1678.37     1736.80     47.80 o 
   6   6   3     1004.08     1087.48     80.58 o 
   8   6   3       29.01      -11.67     33.22 o 
  10   6   3       36.47       25.08    112.31 o 
 -13   7   3       67.70      234.62    170.35 o 
 -11   7   3        7.22       74.12     34.17 o 
  -9   7   3       13.99      151.09     95.49 o 
  -7   7   3       25.94       15.65     20.39 o 
  -5   7   3     1213.99     1194.95     72.08 o 
  -3   7   3     1385.42     1447.44     29.38 o 
  -1   7   3     2185.47     2243.17     37.53 o 
   1   7   3       55.32       43.26     18.00 o 
   3   7   3     1383.14     1364.12     34.52 o 
   5   7   3      695.40      718.04     57.80 o 
   7   7   3       39.89       36.66     54.59 o 
   9   7   3       84.30       63.90     40.57 o 
 -14   8   3       13.06       47.97     56.34 o 
 -12   8   3       71.27       67.88     44.90 o 
 -10   8   3       11.29       45.62     46.98 o 
  -8   8   3      611.21      574.19     55.06 o 
  -6   8   3      102.18      167.88     24.70 o 
  -4   8   3     1555.53     1551.68     46.92 o 
  -2   8   3      192.56      193.42     22.26 o 
   0   8   3     1471.88     1398.13     54.92 o 
   2   8   3      521.86      603.07     40.83 o 
   4   8   3       90.38      125.34     30.46 o 
   6   8   3       56.27       11.01     27.42 o 
   8   8   3        2.46        8.63     46.19 o 
  10   8   3        0.72       -1.67     35.77 o 
 -13   9   3       26.06       68.72     41.97 o 
 -11   9   3       80.57       57.04     42.38 o 
  -9   9   3       18.52       65.30     28.59 o 
  -7   9   3      124.85      145.59     33.90 o 
  -5   9   3      957.01      941.33     41.71 o 
  -3   9   3      429.23      437.52     18.75 o 
  -1   9   3     5071.46     5101.96     79.09 o 
   1   9   3      536.72      607.37     36.67 o 
   3   9   3       44.49       24.35     19.50 o 
   5   9   3       42.36      100.36     29.88 o 
   7   9   3       11.13        6.53     28.35 o 
   9   9   3       53.23       75.06     50.17 o 
 -12  10   3       11.44      101.46     48.33 o 
 -10  10   3       79.42       60.63     40.11 o 
  -8  10   3     1929.39     1862.78    102.07 o 
  -6  10   3       22.28       -6.53     27.82 o 
  -4  10   3      517.50      634.59     34.44 o 
  -2  10   3      551.56      560.17     20.33 o 
   0  10   3     1753.68     1826.63     63.35 o 
   2  10   3      248.45      289.29     30.08 o 
   4  10   3      250.78      296.90     38.80 o 
   6  10   3      121.40      253.70     49.72 o 
   8  10   3       28.36       26.15     32.08 o 
  10  10   3       99.14       22.88     45.34 o 
 -13  11   3      159.20       46.94     64.62 o 
 -11  11   3      196.42      357.65     65.73 o 
  -9  11   3      530.56      603.83     90.01 o 
  -7  11   3        0.96       14.66     24.90 o 
  -5  11   3      312.80      318.33     63.56 o 
  -3  11   3     1321.94     1382.13     56.53 o 
  -1  11   3     2874.65     2883.79     56.04 o 
   1  11   3      167.86      286.63     28.57 o 
   3  11   3       37.76      134.69     26.73 o 
   5  11   3      262.68      348.13     47.14 o 
   7  11   3        3.95       84.30     56.78 o 
   9  11   3       29.51       22.41     35.32 o 
 -12  12   3        5.02        4.72     39.36 o 
 -10  12   3       91.65       81.07     36.86 o 
  -8  12   3     2596.53     2537.30    127.96 o 
  -6  12   3       42.07       30.24     23.87 o 
  -4  12   3      648.70      572.59     43.93 o 
  -2  12   3      499.39      499.29     25.91 o 
   0  12   3      192.10      241.78     32.79 o 
   2  12   3       59.51       65.79     24.29 o 
   4  12   3       51.44       11.35     58.06 o 
   6  12   3       14.96       34.46     32.60 o 
   8  12   3      188.61      185.24    148.94 o 
 -13  13   3       96.46       57.58     98.46 o 
 -11  13   3       88.95       88.78     45.84 o 
  -9  13   3      554.81      518.10     64.80 o 
  -7  13   3       87.32      146.39     68.53 o 
  -5  13   3      137.12      191.00     35.35 o 
  -3  13   3       75.00       96.84     37.09 o 
  -1  13   3      633.97      574.55     42.77 o 
   1  13   3       16.24       34.34     41.22 o 
   3  13   3      244.75      313.85     73.77 o 
   5  13   3      275.38      236.58     56.83 o 
   7  13   3       22.20       34.92     32.89 o 
   9  13   3        1.52        9.17     36.96 o 
 -12  14   3       18.12       21.06     46.45 o 
 -10  14   3       40.17       58.73     38.53 o 
  -8  14   3      762.14      678.52     72.35 o 
  -6  14   3      254.32      302.31     47.18 o 
  -4  14   3       59.06       61.55     18.20 o 
  -2  14   3      843.96      768.95     36.13 o 
   0  14   3     1675.11     1573.21     87.91 o 
   2  14   3      235.96      214.55     34.23 o 
   4  14   3      341.48      298.73     52.23 o 
   6  14   3        8.71       20.57     27.74 o 
   8  14   3        6.99       -6.71     34.88 o 
 -11  15   3       14.31       11.92     45.36 o 
  -9  15   3      337.83      322.84     61.06 o 
  -7  15   3       92.97      105.51     36.09 o 
  -5  15   3       22.76        5.93     16.35 o 
  -3  15   3     1423.01     1256.48    225.96 o 
  -1  15   3      176.58      226.70     22.72 o 
   1  15   3      169.49      255.36     84.99 o 
   3  15   3      275.88      223.07     40.69 o 
   5  15   3       10.66       16.53     47.78 o 
   7  15   3        4.77      -15.78     50.34 o 
   9  15   3        2.91       53.26     58.69 o 
 -12  16   3       15.29       39.67     69.35 o 
 -10  16   3        5.90       42.80     35.62 o 
  -8  16   3      100.79      191.60     39.65 o 
  -6  16   3      219.82      225.90     54.63 o 
  -4  16   3       36.85       39.59     20.75 o 
  -2  16   3      318.46      287.24     28.52 o 
   0  16   3     1205.73     1139.30     77.74 o 
   2  16   3        7.63       47.62     27.84 o 
   4  16   3       17.63      -13.28     26.84 o 
   6  16   3        0.67        1.85     25.39 o 
   8  16   3       21.24       30.57     42.12 o 
 -11  17   3       14.76       37.18     48.86 o 
  -9  17   3      227.99      270.93     54.65 o 
  -7  17   3      433.29      394.50     53.31 o 
  -5  17   3       28.71       36.89     18.76 o 
  -3  17   3      402.98      280.95     43.13 o 
  -1  17   3      376.61      406.34     33.88 o 
   1  17   3       85.20      114.34     35.52 o 
   3  17   3      100.93       98.96     57.60 o 
   5  17   3      162.65       34.27     40.31 o 
   7  17   3       25.70        9.81     33.64 o 
 -10  18   3       33.01        6.25     42.38 o 
  -8  18   3      550.73      452.23     60.99 o 
  -6  18   3        0.73      -11.69     22.32 o 
  -4  18   3      577.75      626.25     44.96 o 
  -2  18   3       84.11       52.50     18.78 o 
   0  18   3      449.28      383.93     48.08 o 
   2  18   3       37.93       44.47     27.60 o 
   4  18   3       68.43       80.93     48.30 o 
   6  18   3        9.17      -13.99     35.85 o 
   8  18   3       15.78       11.95     40.75 o 
 -11  19   3       13.11        8.64     71.33 o 
  -9  19   3       15.34        8.75     28.90 o 
  -7  19   3       28.15        0.77     28.64 o 
  -5  19   3      215.42      142.75     55.40 o 
  -3  19   3       80.44       93.67     25.99 o 
  -1  19   3      127.63      155.77     35.82 o 
   1  19   3       34.81      -16.07     22.28 o 
   3  19   3       81.99       65.38     37.82 o 
   5  19   3       83.65        0.78     32.94 o 
   7  19   3       61.01       48.64     46.48 o 
 -10  20   3       78.70       97.06     94.40 o 
  -8  20   3       62.45       38.97     46.58 o 
  -6  20   3       17.80       15.13     19.36 o 
  -4  20   3       80.82       67.29     26.43 o 
  -2  20   3       11.76       47.77     19.66 o 
   0  20   3      700.96      654.04     68.78 o 
   2  20   3      202.56      222.20     47.01 o 
   4  20   3       51.70       49.74     48.75 o 
   6  20   3       17.68       73.15     52.29 o 
  -9  21   3       66.99       46.49    101.96 o 
  -7  21   3       33.93       -6.96     46.91 o 
  -5  21   3      149.38      181.53     42.30 o 
  -3  21   3       14.74       -0.65     22.47 o 
  -1  21   3       31.39       37.57     32.55 o 
   1  21   3        7.03       11.39     28.67 o 
   3  21   3        9.76       -3.61     29.39 o 
   5  21   3      100.85      124.42    153.43 o 
 -10  22   3       38.38       14.67     72.06 o 
  -8  22   3       57.94      124.78     54.71 o 
  -6  22   3       11.27       48.75     45.61 o 
  -4  22   3        0.20      -27.15     27.15 o 
  -2  22   3        9.14        8.22     40.93 o 
   0  22   3      179.38      318.90     60.25 o 
   2  22   3       54.33        2.93     40.18 o 
   4  22   3        9.25      -17.75     34.10 o 
   6  22   3      123.35       68.08     66.02 o 
  -9  23   3       66.25       40.06     83.06 o 
  -7  23   3        6.95       27.68     36.03 o 
  -5  23   3       47.02       14.19     40.31 o 
  -3  23   3       49.17       28.06     60.65 o 
  -1  23   3       26.77       31.93     34.77 o 
   1  23   3        3.85       88.35     53.04 o 
   3  23   3        9.99        4.08     31.98 o 
   5  23   3        5.59       37.03     37.47 o 
  -8  24   3       21.21       36.97     64.82 o 
  -6  24   3        9.67       23.51     56.40 o 
  -4  24   3       39.54       11.44     68.49 o 
  -2  24   3       15.63       55.33     35.18 o 
   0  24   3       27.86       10.20     44.17 o 
   2  24   3       14.46       -9.52     36.91 o 
   4  24   3        2.41      -23.20     42.81 o 
  -5  25   3       37.30       81.76     83.69 o 
  -3  25   3       37.36       29.02     37.11 o 
  -1  25   3       33.80       60.86     40.66 o 
   1  25   3       34.92       70.23     45.24 o 
   3  25   3       16.02        5.91     50.16 o 
  -2  26   3       12.27       13.90     36.25 o 
   0  26   3        2.76       28.56     43.47 o 
   2  26   3       40.81       77.00     53.86 o 
  -3  27   3       26.72       81.28     95.42 o 
  -1  27   3       74.27       25.21     44.57 o 
   1  27   3       24.15       37.15     55.74 o 
  -2  28   3       21.05      -84.17     84.17 o 
   0  28   3        9.32       -7.69     49.58 o 
 -14   0   4       88.41      199.67     90.16 o 
 -12   0   4      259.74      283.02     73.89 o 
 -10   0   4      311.49      202.42     58.54 o 
  -8   0   4        5.57        2.80     22.30 o 
  -6   0   4     1355.22     1507.55     92.09 o 
  -4   0   4      236.58      284.17     31.23 o 
  -2   0   4      140.20      144.74     25.07 o 
   0   0   4       66.37       47.23     27.76 o 
   2   0   4     2525.96     2556.47     91.58 o 
   4   0   4      286.35      402.16     40.51 o 
   6   0   4      135.80      261.83     39.28 o 
   8   0   4      157.17      147.17     38.60 o 
  10   0   4       23.04       32.96     67.52 o 
 -13   1   4       85.85       47.29     52.63 o 
 -11   1   4      270.48      251.38     45.54 o 
  -9   1   4      673.06      626.34     53.73 o 
  -7   1   4      277.07      249.91     38.71 o 
  -5   1   4      598.98      512.06     33.21 o 
  -3   1   4      471.03      522.11     26.20 o 
  -1   1   4      498.14      502.57     19.26 o 
   1   1   4      513.50      522.09     29.67 o 
   3   1   4       68.29      121.78     17.80 o 
   5   1   4       19.86       -6.24     14.94 o 
   7   1   4      518.22      548.06     42.93 o 
   9   1   4       65.08       53.59     44.34 o 
 -14   2   4       52.70      160.63     63.39 o 
 -12   2   4      122.48       80.52     38.51 o 
 -10   2   4      210.55      310.93     48.80 o 
  -8   2   4      180.67      221.86     55.99 o 
  -6   2   4      512.51      520.47     34.91 o 
  -4   2   4     1978.10     1889.43     52.98 o 
  -2   2   4     1273.66     1235.55     39.42 o 
   0   2   4      547.09      625.28     21.78 o 
   2   2   4      414.56      394.04     29.00 o 
   4   2   4      106.57      104.84     35.56 o 
   6   2   4       57.64       49.91     26.07 o 
   8   2   4      123.75      158.79     62.24 o 
 -13   3   4       33.59       29.24     38.11 o 
 -11   3   4       85.76       92.38     38.07 o 
  -9   3   4     1556.31     1417.39     83.30 o 
  -7   3   4      255.76      178.99     31.72 o 
  -5   3   4      478.71      445.62     84.48 o 
  -3   3   4      188.04      191.72     15.21 o 
  -1   3   4     1871.13     2049.72     41.49 o 
   1   3   4      265.19      224.73     19.97 o 
   3   3   4      107.91      123.27     49.24 o 
   5   3   4        4.58       32.49     15.02 o 
   7   3   4      303.54      225.44     74.45 o 
   9   3   4       32.42       -8.78     52.56 o 
 -14   4   4       29.89       98.85     44.66 o 
 -12   4   4       90.32      114.69     48.11 o 
 -10   4   4      121.87      144.50     41.93 o 
  -8   4   4      276.93      273.82     76.26 o 
  -6   4   4     1012.18     1069.60     56.69 o 
  -4   4   4      635.70      630.46     24.37 o 
  -2   4   4      580.14      566.18     22.79 o 
   0   4   4      110.81      134.96      9.42 o 
   2   4   4        4.68        6.72     13.34 o 
   4   4   4      402.32      380.67     28.32 o 
   6   4   4       25.15       16.80     25.47 o 
   8   4   4       22.42       13.66     38.58 o 
 -13   5   4        2.61        0.60     51.83 o 
 -11   5   4       10.23        0.54     25.54 o 
  -9   5   4     1169.48     1141.19    102.78 o 
  -7   5   4       87.72       68.86     27.68 o 
  -5   5   4     1436.92     1497.39     55.62 o 
  -3   5   4      459.37      497.94     28.78 o 
  -1   5   4     3517.71     3414.31     58.15 o 
   1   5   4      662.77      626.22     28.53 o 
   3   5   4      143.96      176.19     24.00 o 
   5   5   4      109.78      107.68     34.75 o 
   7   5   4      235.39      239.22     70.78 o 
   9   5   4       91.69       99.92     48.91 o 
 -14   6   4       67.94      109.25     53.82 o 
 -12   6   4       50.02       59.92     44.68 o 
 -10   6   4       11.89       23.72     26.75 o 
  -8   6   4      768.39      724.79     58.64 o 
  -6   6   4     1732.18     1738.04     72.66 o 
  -4   6   4     2064.24     2163.79     40.25 o 
  -2   6   4      301.19      317.06     17.37 o 
   0   6   4     2631.40     2847.75     55.73 o 
   2   6   4      100.70       97.29     22.70 o 
   4   6   4      465.28      458.36     40.36 o 
   6   6   4       20.05      134.03     94.91 o 
   8   6   4       59.10      170.43     50.01 o 
 -13   7   4       54.11      180.68     60.22 o 
 -11   7   4      268.76      312.25     79.42 o 
  -9   7   4      392.81      452.53     77.66 o 
  -7   7   4        3.34       15.24     17.93 o 
  -5   7   4      861.89      799.29     19.17 o 
  -3   7   4      663.76      743.98     30.21 o 
  -1   7   4      236.12      246.53     29.49 o 
   1   7   4      150.51      149.63     36.82 o 
   3   7   4       16.86       -0.14     19.45 o 
   5   7   4      218.28      269.53     44.20 o 
   7   7   4      109.79      155.01     45.66 o 
   9   7   4       33.23       62.35     59.44 o 
 -14   8   4       83.72       71.87     47.08 o 
 -12   8   4      115.61       67.70     47.19 o 
 -10   8   4       46.52      -20.99     48.99 o 
  -8   8   4     1506.89     1283.00     76.78 o 
  -6   8   4     1673.98     1564.95     58.36 o 
  -4   8   4      117.09      118.56     10.99 o 
  -2   8   4      985.95      927.58     49.35 o 
   0   8   4      639.26      741.13     54.18 o 
   2   8   4        9.18        2.30     19.38 o 
   4   8   4      429.54      450.90     52.21 o 
   6   8   4       95.41       79.55     49.98 o 
   8   8   4       18.00       14.47     30.14 o 
 -13   9   4       47.76       63.04     46.88 o 
 -11   9   4       62.28       68.76     40.50 o 
  -9   9   4      261.34      241.67     82.14 o 
  -7   9   4       13.63       11.85     54.05 o 
  -5   9   4      410.19      395.19     16.91 o 
  -3   9   4      404.57      434.34     19.99 o 
  -1   9   4     3074.37     2907.87     64.76 o 
   1   9   4      135.91      210.20     32.13 o 
   3   9   4      360.01      418.26     65.98 o 
   5   9   4      134.69      129.97     40.35 o 
   7   9   4       72.25        0.71     40.02 o 
   9   9   4       31.31      -32.85     41.40 o 
 -14  10   4      101.15      288.73     92.26 o 
 -12  10   4       14.23       -1.79     44.48 o 
 -10  10   4       12.18       35.42     28.89 o 
  -8  10   4      755.81      736.20    165.13 o 
  -6  10   4       88.41      119.14     22.81 o 
  -4  10   4       40.58       43.87     10.76 o 
  -2  10   4        4.99        4.10     10.25 o 
   0  10   4      389.47      377.85     30.28 o 
   2  10   4      114.67       69.99     31.32 o 
   4  10   4      211.42      258.49     43.43 o 
   6  10   4        6.03        8.94     29.06 o 
   8  10   4       15.23      -18.04     35.39 o 
 -13  11   4       76.92       69.50     52.52 o 
 -11  11   4      142.95      128.64     43.80 o 
  -9  11   4       18.47       34.55     30.31 o 
  -7  11   4       64.38       81.84     23.61 o 
  -5  11   4       60.10       60.81     12.75 o 
  -3  11   4      111.23      124.12     17.86 o 
  -1  11   4      311.72      309.29     14.66 o 
   1  11   4      114.85       94.92     33.81 o 
   3  11   4        2.44       79.79     29.92 o 
   5  11   4       50.10        7.81     28.18 o 
   7  11   4       33.56       14.56     37.16 o 
 -12  12   4       47.98       75.89     47.04 o 
 -10  12   4        4.42       41.08     46.09 o 
  -8  12   4      147.17      178.23     35.53 o 
  -6  12   4       68.69       72.04     20.74 o 
  -4  12   4       37.06       82.45     23.56 o 
  -2  12   4      285.65      263.62     19.48 o 
   0  12   4      119.75      101.08     25.76 o 
   2  12   4      393.46      350.49     42.66 o 
   4  12   4      150.73      145.24     39.65 o 
   6  12   4       10.78        8.00     29.02 o 
   8  12   4       12.74       57.06     63.88 o 
 -13  13   4       52.73      116.10     82.41 o 
 -11  13   4       44.61       41.73     36.70 o 
  -9  13   4      566.82      538.11     63.60 o 
  -7  13   4      437.77      384.78     40.85 o 
  -5  13   4       36.01       53.06     13.91 o 
  -3  13   4      517.25      528.49     29.01 o 
  -1  13   4      126.95      152.68     21.98 o 
   1  13   4       42.17       60.14     29.03 o 
   3  13   4      244.80      314.51     45.82 o 
   5  13   4      144.95       79.86     41.08 o 
   7  13   4        5.03        9.87     35.88 o 
 -12  14   4       58.39        7.37     51.19 o 
 -10  14   4       11.05        1.94     29.01 o 
  -8  14   4      635.52      588.99     89.43 o 
  -6  14   4       96.63       84.35     27.23 o 
  -4  14   4       69.87       73.17     33.61 o 
  -2  14   4       63.51       60.65     17.09 o 
   0  14   4     1190.64     1220.99     78.83 o 
   2  14   4      185.66      177.38     63.78 o 
   4  14   4      391.58      259.26     68.15 o 
   6  14   4       11.26       33.88     74.33 o 
   8  14   4        8.88       42.00     48.84 o 
 -11  15   4        7.49       30.09     44.57 o 
  -9  15   4       94.47       26.25     43.36 o 
  -7  15   4       78.03       59.51     27.27 o 
  -5  15   4       64.91       86.76     16.71 o 
  -3  15   4      437.46      409.38     28.67 o 
  -1  15   4      641.87      596.89     40.72 o 
   1  15   4       81.44       70.47     53.26 o 
   3  15   4       82.31       61.44     50.31 o 
   5  15   4       49.56       12.24     34.94 o 
   7  15   4        2.07        4.18     44.52 o 
 -12  16   4        9.59      -11.38     55.00 o 
 -10  16   4        9.71       66.78     37.51 o 
  -8  16   4      367.12      292.38    127.37 o 
  -6  16   4      241.97      276.15     41.67 o 
  -4  16   4      455.79      418.74     31.80 o 
  -2  16   4      987.45      942.77     44.04 o 
   0  16   4      875.11      796.11    171.70 o 
   2  16   4      392.47      481.15    179.42 o 
   4  16   4      228.80      156.79     64.94 o 
   6  16   4        2.16        8.11     40.91 o 
 -11  17   4        3.90       51.81     51.40 o 
  -9  17   4      295.74      376.19     60.60 o 
  -7  17   4      258.50      242.24     38.62 o 
  -5  17   4       60.48      146.39     73.36 o 
  -3  17   4      181.83      175.53     24.69 o 
  -1  17   4      139.37      208.37     39.74 o 
   1  17   4       84.53      143.58     74.81 o 
   3  17   4       70.24       46.09     37.28 o 
   5  17   4       14.87       -3.89     30.68 o 
   7  17   4        9.14       16.83     35.30 o 
 -10  18   4        4.59       25.81     39.19 o 
  -8  18   4      209.36      141.08     71.77 o 
  -6  18   4      136.94      175.06     35.50 o 
  -4  18   4      582.92      614.07     69.15 o 
  -2  18   4      155.18      126.05     29.54 o 
   0  18   4      187.89      191.09     39.99 o 
   2  18   4       12.48       -0.25     31.11 o 
   4  18   4       16.83       59.99     81.64 o 
   6  18   4        8.11        3.36     36.94 o 
 -11  19   4       39.33       57.54     69.43 o 
  -9  19   4       57.07       87.86     54.90 o 
  -7  19   4       74.23       51.18     31.86 o 
  -5  19   4      259.43      245.36     29.44 o 
  -3  19   4      350.40      302.24     30.52 o 
  -1  19   4       63.29       39.95     48.46 o 
   1  19   4       10.53       31.66     29.11 o 
   3  19   4       50.01       35.14     36.26 o 
   5  19   4       13.30       14.99     28.13 o 
 -10  20   4       31.61       -5.66     47.85 o 
  -8  20   4       89.84       98.27     80.55 o 
  -6  20   4       32.89       24.26     24.47 o 
  -4  20   4       55.54       50.97     23.48 o 
  -2  20   4       45.43       43.67     31.07 o 
   0  20   4      231.56      291.93     58.36 o 
   2  20   4       22.38       35.03     59.27 o 
   4  20   4       32.04       95.18     79.59 o 
   6  20   4       26.41       -8.37     49.26 o 
  -9  21   4        3.89      -15.60     45.61 o 
  -7  21   4       14.62       11.90     40.33 o 
  -5  21   4      130.79      157.21     53.25 o 
  -3  21   4       38.95       44.93     26.00 o 
  -1  21   4       28.11        0.21     28.58 o 
   1  21   4       41.30       35.24     38.64 o 
   3  21   4        4.41      -16.72     38.18 o 
   5  21   4       36.07       68.23     74.54 o 
 -10  22   4        2.65      -37.02     54.44 o 
  -8  22   4       14.72      178.39     76.67 o 
  -6  22   4        1.07      -32.37     38.20 o 
  -4  22   4       90.70      197.88     73.60 o 
  -2  22   4       47.00        7.95     32.34 o 
   0  22   4       89.08       70.70     56.47 o 
   2  22   4       55.62      161.11    111.92 o 
   4  22   4       44.06       39.53     51.83 o 
  -9  23   4       10.72       14.14     64.00 o 
  -7  23   4       16.71       48.05     43.52 o 
  -5  23   4       73.60       83.71     49.55 o 
  -3  23   4        2.67       55.22     31.80 o 
  -1  23   4        1.25       31.84     33.73 o 
   1  23   4       52.50       92.73     89.89 o 
   3  23   4        8.85      -15.03     64.84 o 
  -8  24   4       46.24       78.91     52.33 o 
  -6  24   4       17.87       28.96     56.95 o 
  -4  24   4       34.80        1.18     29.29 o 
  -2  24   4       51.01       41.04     33.05 o 
   0  24   4       45.67       77.01     50.14 o 
   2  24   4       79.85        5.55     37.71 o 
  -7  25   4       26.80      110.09     69.45 o 
  -5  25   4       61.05      104.15     73.41 o 
  -3  25   4        1.19      -41.89     41.89 o 
  -1  25   4       61.29      100.03     45.69 o 
   1  25   4       11.11      -36.69     46.07 o 
  -6  26   4        1.87       99.90     72.78 o 
  -2  26   4        6.36      101.39     55.38 o 
   0  26   4       18.14      152.53    115.08 o 
  -3  27   4       67.92       64.29    103.09 o 
  -1  27   4       22.06       53.64     47.54 o 
 -15   1   5        3.73       31.37     44.64 o 
 -13   1   5        1.12       56.20     43.14 o 
 -11   1   5      101.99       93.72     59.97 o 
  -9   1   5       69.06      118.81     64.62 o 
  -7   1   5       72.34       96.14     26.85 o 
  -5   1   5      476.78      515.24     34.62 o 
  -3   1   5      500.86      526.37     24.53 o 
  -1   1   5      217.34      191.27     18.79 o 
   1   1   5       22.87        2.79     11.83 o 
   3   1   5       24.83       27.92     17.82 o 
   5   1   5       55.35       47.89     20.50 o 
   7   1   5      106.81      104.63     33.20 o 
 -14   2   5       12.81      125.99     42.15 o 
 -12   2   5       18.85       88.84     34.20 o 
 -10   2   5       39.12       61.77     32.04 o 
  -8   2   5      409.44      475.91     81.35 o 
  -6   2   5      455.91      463.47     41.55 o 
  -4   2   5     1797.04     1780.09     98.42 o 
  -2   2   5      201.70      212.90     14.40 o 
   0   2   5       54.63       37.41     10.50 o 
   2   2   5      582.06      553.86     32.82 o 
   4   2   5      107.50      185.33     39.05 o 
   6   2   5       37.27      103.83     65.72 o 
   8   2   5       19.65        8.74     47.97 o 
 -13   3   5       23.76       23.58     44.84 o 
 -11   3   5      583.09      501.26     59.47 o 
  -9   3   5      662.00      653.49    178.55 o 
  -7   3   5      172.53      175.56     32.54 o 
  -5   3   5      385.38      474.55     46.03 o 
  -3   3   5     1020.97     1138.71     30.50 o 
  -1   3   5      567.60      569.49     21.82 o 
   1   3   5       32.47       24.51     17.00 o 
   3   3   5      193.87      218.66     33.05 o 
   5   3   5      317.41      280.85     49.29 o 
   7   3   5       83.01       48.92     37.09 o 
 -14   4   5        4.62        8.58     51.20 o 
 -12   4   5        4.88       -8.44     27.36 o 
 -10   4   5        0.34       24.51     29.84 o 
  -8   4   5      128.74      166.94     58.52 o 
  -6   4   5     1010.32      906.10     59.32 o 
  -4   4   5       40.47       58.39     11.58 o 
  -2   4   5     1153.08     1040.85     49.36 o 
   0   4   5       20.01       15.36      8.25 o 
   2   4   5     1515.16     1482.07     83.52 o 
   4   4   5        3.01       12.83     17.33 o 
   6   4   5      176.12      189.57     80.55 o 
   8   4   5       13.46      114.68    111.20 o 
 -13   5   5       64.92       84.32     97.88 o 
 -11   5   5      143.78      103.64     41.34 o 
  -9   5   5      164.95      188.33     39.71 o 
  -7   5   5      215.26      220.10     48.34 o 
  -5   5   5      572.03      572.45     34.28 o 
  -3   5   5     1295.54     1298.86     41.68 o 
  -1   5   5      119.90      143.12     13.23 o 
   1   5   5       31.50        4.10     15.33 o 
   3   5   5      206.68      208.38     34.37 o 
   5   5   5      126.54       57.11     33.85 o 
   7   5   5      100.82       64.58     39.28 o 
 -14   6   5       34.98       51.83     44.42 o 
 -12   6   5       66.15       57.81     40.34 o 
 -10   6   5       73.75       80.78     44.84 o 
  -8   6   5      717.94      652.04     59.40 o 
  -6   6   5      872.88      808.34     42.64 o 
  -4   6   5     1973.63     1978.62     74.19 o 
  -2   6   5     1276.79     1094.61     90.39 o 
   0   6   5      248.68      223.13     27.94 o 
   2   6   5      208.28      230.43     24.42 o 
   4   6   5      321.92      303.79     36.45 o 
   6   6   5       70.51       51.34     40.54 o 
   8   6   5       36.74       43.87     73.94 o 
 -13   7   5      150.12      224.11    121.12 o 
 -11   7   5      272.87      389.10     67.31 o 
  -9   7   5     1008.97      915.04     76.59 o 
  -7   7   5       72.35       76.62     29.63 o 
  -5   7   5      186.24      150.70     20.33 o 
  -3   7   5       79.49       85.73     12.83 o 
  -1   7   5      314.77      316.55     16.23 o 
   1   7   5      442.83      451.33     30.67 o 
   3   7   5        9.67        2.59     13.84 o 
   5   7   5      177.58      187.79     46.40 o 
   7   7   5      102.23       41.60     43.21 o 
 -14   8   5       10.78       -4.84     36.74 o 
 -12   8   5       66.27       18.17     39.50 o 
 -10   8   5       86.34      116.37     41.95 o 
  -8   8   5      368.25      394.40     69.89 o 
  -6   8   5      606.46      577.85     65.90 o 
  -4   8   5      285.34      262.40     25.45 o 
  -2   8   5      536.59      533.68     40.05 o 
   0   8   5       67.50       74.90     38.37 o 
   2   8   5       71.98       95.89     19.16 o 
   4   8   5       51.22      120.96     40.17 o 
   6   8   5       71.50       10.06     49.49 o 
   8   8   5       39.34      111.14     53.71 o 
 -13   9   5       75.62       57.85     50.36 o 
 -11   9   5        3.43       27.76     31.45 o 
  -9   9   5      655.37      670.42     72.94 o 
  -7   9   5        4.38      -24.16     25.84 o 
  -5   9   5       16.26       44.40     15.35 o 
  -3   9   5      223.44      225.83     27.63 o 
  -1   9   5      572.79      570.24     35.42 o 
   1   9   5       33.19       96.70     34.56 o 
   3   9   5       10.29       28.81     48.07 o 
   5   9   5        4.95       -1.93     31.33 o 
   7   9   5       41.79       15.93     35.47 o 
 -14  10   5       76.79       48.53     65.01 o 
 -12  10   5      243.29      254.73    147.35 o 
 -10  10   5      121.04      120.43     38.89 o 
  -8  10   5      196.40      148.97     57.02 o 
  -6  10   5      468.93      460.86     54.43 o 
  -4  10   5      341.44      389.97     34.84 o 
  -2  10   5       37.03      115.66     45.86 o 
   0  10   5      358.17      415.30     42.52 o 
   2  10   5      133.98      170.31     78.33 o 
   4  10   5      323.24      337.63     57.51 o 
   6  10   5       33.93        8.15     40.12 o 
 -13  11   5      272.66      309.83    101.33 o 
 -11  11   5       48.98       58.38     46.02 o 
  -9  11   5      260.54      334.23     47.92 o 
  -7  11   5        4.12       12.21     16.86 o 
  -5  11   5       14.90       26.63     10.74 o 
  -3  11   5      324.71      325.64     25.41 o 
  -1  11   5     2021.97     1948.40    119.90 o 
   1  11   5       31.57       45.98     26.89 o 
   3  11   5       73.34       63.03     35.17 o 
   5  11   5       51.94       45.82     42.14 o 
   7  11   5       23.36       13.82     32.37 o 
 -12  12   5       65.25       63.10     45.20 o 
 -10  12   5       31.37       54.43     33.88 o 
  -8  12   5      162.96      193.73     41.78 o 
  -6  12   5      545.47      547.10     45.79 o 
  -4  12   5       77.30       82.08     15.49 o 
  -2  12   5      638.24      568.23     38.63 o 
   0  12   5      655.89      709.79     52.08 o 
   2  12   5       62.31       93.96     32.83 o 
   4  12   5      271.00      353.06     66.92 o 
   6  12   5       30.05      -12.05     31.10 o 
 -13  13   5       92.79       72.32     55.09 o 
 -11  13   5        6.66       -5.96     41.33 o 
  -9  13   5      126.12      166.87     54.83 o 
  -7  13   5       12.75       26.85     21.28 o 
  -5  13   5      119.63      135.29     35.48 o 
  -3  13   5      101.08       97.62     17.79 o 
  -1  13   5     1038.68      885.05     55.61 o 
   1  13   5        3.83       21.57     45.32 o 
   3  13   5       47.29       50.08     36.43 o 
   5  13   5       15.35       26.45     52.51 o 
   7  13   5        4.10       16.45     44.36 o 
 -12  14   5       13.73       21.97     41.24 o 
 -10  14   5       21.24      188.67    102.82 o 
  -8  14   5      143.81      257.56     52.07 o 
  -6  14   5       89.92      125.13     33.10 o 
  -4  14   5     1557.81     1437.41     60.04 o 
  -2  14   5     1237.63     1135.46     58.24 o 
   0  14   5      188.74      173.50     34.88 o 
   2  14   5       85.95      108.75     38.04 o 
   4  14   5       28.48       24.99     34.60 o 
   6  14   5       43.01        4.79     36.94 o 
 -11  15   5        1.78       52.00     44.21 o 
  -9  15   5       26.89       37.93     35.71 o 
  -7  15   5       52.27       22.55     24.13 o 
  -5  15   5      782.88      715.71     67.95 o 
  -3  15   5      149.66      208.67     30.19 o 
  -1  15   5      129.40      197.93     42.82 o 
   1  15   5       54.58       69.24     55.58 o 
   3  15   5       14.02       22.67     49.74 o 
   5  15   5       27.43      -12.48     38.64 o 
 -12  16   5       57.57        0.09     44.99 o 
 -10  16   5       97.15      161.35    125.00 o 
  -8  16   5       58.76      108.41    114.22 o 
  -6  16   5       35.07       28.48     20.95 o 
  -4  16   5      113.63      102.50     39.05 o 
  -2  16   5       94.88      164.73     27.82 o 
   0  16   5      140.30      126.19     61.25 o 
   2  16   5       72.19      103.50     41.79 o 
   4  16   5       33.95       64.23     40.84 o 
   6  16   5       22.69        4.40     41.88 o 
 -11  17   5       14.57        3.19     79.88 o 
  -9  17   5      575.59      641.01     71.12 o 
  -7  17   5       81.96       79.77     38.18 o 
  -5  17   5       92.77      142.82     42.47 o 
  -3  17   5       32.10        0.68     23.78 o 
  -1  17   5      169.37      108.53     43.45 o 
   1  17   5       46.36       41.74     40.32 o 
   3  17   5       21.34       46.97     60.02 o 
   5  17   5       26.04        4.54     44.37 o 
 -10  18   5       11.12       41.25     37.40 o 
  -8  18   5        0.57       35.98     24.79 o 
  -6  18   5       48.22       63.44     44.97 o 
  -4  18   5       68.07       95.19     22.02 o 
  -2  18   5       54.94       50.15     28.68 o 
   0  18   5      198.27      213.35     43.86 o 
   2  18   5      117.45      168.94     47.58 o 
   4  18   5       12.90        6.06     43.70 o 
 -11  19   5       51.77      169.60     71.90 o 
  -9  19   5       60.66       59.49     42.54 o 
  -7  19   5        6.11       -9.82     28.74 o 
  -5  19   5       78.74       16.98     24.20 o 
  -3  19   5       33.63       43.83     26.02 o 
  -1  19   5      135.33      211.14     93.82 o 
   1  19   5        9.13      -25.88     59.34 o 
   3  19   5       14.10        7.09     73.67 o 
   5  19   5        8.12       15.49     43.50 o 
 -10  20   5       31.92       78.46     47.01 o 
  -8  20   5       38.90      -24.68     30.77 o 
  -6  20   5       58.86       47.82     38.56 o 
  -4  20   5       90.93       86.88     33.55 o 
  -2  20   5        3.98        5.35     27.40 o 
   0  20   5       22.29       38.79     33.55 o 
   2  20   5       25.74       78.40     52.12 o 
   4  20   5       23.99      147.52     63.90 o 
  -9  21   5      100.01       78.77     67.28 o 
  -7  21   5       16.88       36.56     30.76 o 
  -5  21   5      101.75      103.13     34.09 o 
  -3  21   5        0.77      -19.03     26.02 o 
  -1  21   5        9.38       11.66     66.43 o 
   1  21   5       17.27       23.87     37.48 o 
   3  21   5       23.52        7.56     77.97 o 
  -8  22   5       37.72      129.97     52.91 o 
  -6  22   5        5.94       13.07     43.78 o 
  -4  22   5       27.99        3.62     23.38 o 
  -2  22   5       16.84      -36.05     36.05 o 
   0  22   5       46.63       91.18     77.29 o 
   2  22   5       15.18       32.28     63.95 o 
  -7  23   5        3.10      139.05     71.43 o 
  -5  23   5        1.18        5.54     60.93 o 
  -3  23   5        9.19       28.75     39.58 o 
  -1  23   5       11.40      112.72    135.38 o 
   1  23   5        7.51       24.94     40.29 o 
  -8  24   5        5.15      -17.81     62.55 o 
  -6  24   5       18.99      228.04     71.09 o 
  -4  24   5        3.00       64.10     75.82 o 
  -2  24   5        1.20       11.05     42.82 o 
   0  24   5       30.08       -8.60     37.64 o 
  -5  25   5        5.98        5.55     52.03 o 
  -3  25   5       26.26      145.18     80.12 o 
  -1  25   5        1.79      115.34     69.91 o 
  -2  26   5       43.73       39.96     66.75 o 
 -14   0   6        0.94      -48.02     48.36 o 
 -12   0   6       21.11      -13.37     51.21 o 
 -10   0   6      168.35      435.14     77.61 o 
  -8   0   6      325.68      417.57     63.27 o 
  -6   0   6      189.00      260.48     43.77 o 
  -4   0   6      150.09      184.58     26.50 o 
  -2   0   6        7.03       -9.41     16.64 o 
   0   0   6      100.18      132.21     24.05 o 
   2   0   6      444.35      522.56     57.21 o 
   4   0   6       25.01       79.93     45.71 o 
   6   0   6       14.65      -25.82     55.89 o 
 -13   1   6       14.49       17.64     39.47 o 
 -11   1   6       66.33       80.99     48.63 o 
  -9   1   6     1279.59     1303.14    110.31 o 
  -7   1   6       59.08       42.44     27.86 o 
  -5   1   6      339.30      401.81     63.22 o 
  -3   1   6      352.08      416.75     47.24 o 
  -1   1   6       21.16       30.48     12.17 o 
   1   1   6       22.04        8.02     13.05 o 
   3   1   6      120.91      128.26     28.29 o 
   5   1   6       31.87      134.97     54.95 o 
   7   1   6       49.64       -1.88     49.42 o 
 -14   2   6        7.15      -38.59     38.59 o 
 -12   2   6       82.47        6.86     46.82 o 
 -10   2   6        5.71       26.05     27.78 o 
  -8   2   6       91.52       66.76     29.46 o 
  -6   2   6      688.43      722.57     53.57 o 
  -4   2   6      556.56      624.85     37.92 o 
  -2   2   6      164.26      196.37     21.73 o 
   0   2   6       50.63       49.95     13.24 o 
   2   2   6       61.25       61.86     21.31 o 
   4   2   6       11.13      -25.62     25.62 o 
   6   2   6       30.98       19.23     35.32 o 
 -13   3   6        6.71      -17.84     37.45 o 
 -11   3   6       79.08       32.92     34.88 o 
  -9   3   6      465.19      526.69    104.92 o 
  -7   3   6      107.65      169.02     29.74 o 
  -5   3   6      264.81      321.72     30.49 o 
  -3   3   6       87.98      100.42     21.85 o 
  -1   3   6       11.58        2.75     10.16 o 
   1   3   6      226.61      197.45     28.13 o 
   3   3   6       37.41        0.26     20.98 o 
   5   3   6      112.02      106.36     45.98 o 
   7   3   6       20.76        1.45     57.92 o 
 -14   4   6       55.16       99.26     57.11 o 
 -12   4   6       90.53       51.76     40.90 o 
 -10   4   6       82.22      118.86     35.46 o 
  -8   4   6      120.01      120.73     34.50 o 
  -6   4   6       10.20       35.58     15.67 o 
  -4   4   6       53.81       35.44     12.51 o 
  -2   4   6       33.12       28.34     11.96 o 
   0   4   6       91.38       97.55     27.60 o 
   2   4   6      373.49      413.86     38.04 o 
   4   4   6       72.78       84.18     27.58 o 
   6   4   6       34.55       42.47     74.71 o 
 -13   5   6       10.60        8.82     34.23 o 
 -11   5   6       36.17       91.08     44.03 o 
  -9   5   6      768.42      735.05     85.09 o 
  -7   5   6      111.33      137.51     34.41 o 
  -5   5   6       11.36       14.33     15.77 o 
  -3   5   6      305.05      319.17     33.57 o 
  -1   5   6      338.46      331.28     19.83 o 
   1   5   6      109.42      187.86     27.43 o 
   3   5   6      258.89      249.19     32.21 o 
   5   5   6       26.64       18.06     30.72 o 
   7   5   6       74.07       47.54     65.20 o 
 -14   6   6       65.84       68.65     55.84 o 
 -12   6   6       21.80       24.04     37.31 o 
 -10   6   6      112.77      192.98     45.76 o 
  -8   6   6      437.77      322.33     51.45 o 
  -6   6   6      144.07      150.11     23.35 o 
  -4   6   6      339.19      342.29     29.26 o 
  -2   6   6      357.65      346.78     23.76 o 
   0   6   6       59.70       60.78     16.60 o 
   2   6   6        0.96       25.31     19.39 o 
   4   6   6        6.61      -16.03     23.46 o 
   6   6   6       52.94       91.79     61.93 o 
 -13   7   6      116.88       35.90     54.07 o 
 -11   7   6       73.32       26.24     41.59 o 
  -9   7   6      449.91      343.37     74.74 o 
  -7   7   6      314.10      253.49     39.39 o 
  -5   7   6       99.34      189.49     28.29 o 
  -3   7   6       38.67       30.54     12.72 o 
  -1   7   6      637.13      593.63     26.46 o 
   1   7   6       54.23       77.71     23.66 o 
   3   7   6      165.92      163.05     76.96 o 
   5   7   6      159.59      210.84     54.82 o 
   7   7   6       27.85       60.02     71.55 o 
 -14   8   6       10.01        6.32     41.40 o 
 -12   8   6       25.74       36.52     40.29 o 
 -10   8   6      141.79      139.46     44.43 o 
  -8   8   6      243.65      199.36     65.23 o 
  -6   8   6      187.56      263.30     38.23 o 
  -4   8   6       14.56       11.75     11.10 o 
  -2   8   6      303.43      312.11     35.24 o 
   0   8   6       91.52       64.54     27.81 o 
   2   8   6       40.50       95.93     45.25 o 
   4   8   6       53.82      178.29    169.14 o 
   6   8   6      112.37       89.10     49.81 o 
 -13   9   6      208.53      124.55     60.97 o 
 -11   9   6       51.25       53.58     37.69 o 
  -9   9   6      162.74      206.86     40.01 o 
  -7   9   6      200.48      237.14     29.20 o 
  -5   9   6       35.70       29.81     10.75 o 
  -3   9   6      112.08       85.71     16.90 o 
  -1   9   6      993.31      961.43     54.58 o 
   1   9   6       35.51       29.65     35.74 o 
   3   9   6       12.20       40.48     32.50 o 
   5   9   6       24.66        9.83     42.47 o 
 -14  10   6       45.72       23.12     54.34 o 
 -12  10   6        6.44      -27.44     36.16 o 
 -10  10   6       96.47       91.27     40.96 o 
  -8  10   6      111.57      129.22     80.21 o 
  -6  10   6      191.31      145.62     27.99 o 
  -4  10   6       99.85       70.47     17.06 o 
  -2  10   6       71.54       60.20     24.33 o 
   0  10   6      154.19      196.58     34.09 o 
   2  10   6       19.56       33.39     35.91 o 
   4  10   6       76.80       47.46     39.87 o 
   6  10   6       54.77        4.13     40.25 o 
 -13  11   6       40.19      -18.13     35.99 o 
 -11  11   6       87.68      130.35     56.06 o 
  -9  11   6       19.10       45.67     36.82 o 
  -7  11   6        9.00        6.50     23.74 o 
  -5  11   6      104.77       61.19     19.30 o 
  -3  11   6      163.31      140.65     44.61 o 
  -1  11   6       26.17       -4.00     17.55 o 
   1  11   6       28.36       55.87     33.28 o 
   3  11   6        6.30        7.62     31.46 o 
   5  11   6       39.73      -17.38     37.64 o 
 -12  12   6       14.91      117.69     50.11 o 
 -10  12   6      141.99      119.48    102.70 o 
  -8  12   6       33.03       40.13     31.86 o 
  -6  12   6      130.86      153.13     28.30 o 
  -4  12   6      149.99      162.97     20.11 o 
  -2  12   6      121.36       84.20     24.18 o 
   0  12   6      197.97      271.97     47.24 o 
   2  12   6       31.45       23.28     37.79 o 
   4  12   6       21.61       26.83     66.12 o 
   6  12   6       56.94       60.50     46.47 o 
 -13  13   6       50.42       71.17     61.25 o 
 -11  13   6       20.78       56.27     41.13 o 
  -9  13   6      224.76      270.32     53.28 o 
  -7  13   6       77.99       84.25     27.94 o 
  -5  13   6      124.87      137.82     58.73 o 
  -3  13   6       78.94       82.29     23.37 o 
  -1  13   6      481.60      436.28     44.69 o 
   1  13   6      138.16      123.64     42.62 o 
   3  13   6       29.22       61.97     37.90 o 
   5  13   6       38.15       26.18     37.78 o 
 -12  14   6       11.38       22.53     32.28 o 
 -10  14   6       74.43       82.50     76.18 o 
  -8  14   6        0.15        5.87     20.91 o 
  -6  14   6      146.29      100.62     36.59 o 
  -4  14   6      287.73      278.96     25.95 o 
  -2  14   6       38.63       54.93     23.58 o 
   0  14   6       80.39       69.08     33.22 o 
   2  14   6       27.70       28.67     46.31 o 
   4  14   6       19.83      107.09     79.15 o 
 -11  15   6       41.12       60.33     58.23 o 
  -9  15   6       24.70       18.54     34.01 o 
  -7  15   6       42.40       71.50     29.80 o 
  -5  15   6      119.02      183.79     31.28 o 
  -3  15   6       11.93       24.02     20.89 o 
  -1  15   6      983.36      838.00     73.99 o 
   1  15   6       46.14       67.19     38.58 o 
   3  15   6       87.46       84.10     43.94 o 
   5  15   6       11.18       62.02     54.53 o 
 -12  16   6        7.76       85.09     59.32 o 
 -10  16   6       63.88      138.45     44.46 o 
  -8  16   6       80.76       40.42     28.92 o 
  -6  16   6      184.82      237.24     34.58 o 
  -4  16   6      395.57      302.02    108.90 o 
  -2  16   6       24.37       10.08     21.57 o 
   0  16   6       53.24       55.58     33.87 o 
   2  16   6       39.18       47.79     43.62 o 
   4  16   6       39.88      -48.46     48.46 o 
 -11  17   6       94.12      370.56     79.26 o 
  -9  17   6      192.45      326.37     60.09 o 
  -7  17   6        5.97       37.93     26.22 o 
  -5  17   6       81.71       56.04     33.85 o 
  -3  17   6      121.60      140.88     31.64 o 
  -1  17   6      196.02      180.10     62.09 o 
   1  17   6       98.39      110.59     52.13 o 
   3  17   6       29.91       95.51     46.54 o 
 -10  18   6       10.66      -42.91     44.03 o 
  -8  18   6       20.89       28.48     32.53 o 
  -6  18   6       30.36       47.18     26.13 o 
  -4  18   6      105.98       67.39     27.62 o 
  -2  18   6      267.36      319.48     48.13 o 
   0  18   6       12.68       19.65     33.93 o 
   2  18   6       25.47      147.07     59.06 o 
   4  18   6        7.94       65.34     65.90 o 
  -9  19   6      168.69       86.15     55.81 o 
  -7  19   6        0.95      122.27     91.14 o 
  -5  19   6       36.81       29.79     33.05 o 
  -3  19   6       27.01       52.41     32.60 o 
  -1  19   6        3.27        2.02     33.76 o 
   1  19   6        8.69       11.94     35.42 o 
   3  19   6        3.58      -37.33     41.82 o 
 -10  20   6       11.54      -28.81     38.23 o 
  -8  20   6        8.70       58.95     36.23 o 
  -6  20   6       58.37       80.03     60.64 o 
  -4  20   6       53.24       71.66     68.27 o 
  -2  20   6       71.72      130.50     51.29 o 
   0  20   6       16.69        4.07     41.15 o 
   2  20   6       25.86      -10.21    119.16 o 
  -9  21   6      120.39      214.92     87.26 o 
  -7  21   6       55.82      138.09     57.27 o 
  -5  21   6       36.83       33.65     32.03 o 
  -3  21   6      103.19       64.03     46.11 o 
  -1  21   6       42.52       69.81     83.76 o 
   1  21   6        0.39        7.79     43.19 o 
  -8  22   6        2.78        4.83     82.67 o 
  -6  22   6       30.24       58.01     53.84 o 
  -4  22   6       45.21       47.46     39.80 o 
  -2  22   6       13.56       -9.00     66.94 o 
   0  22   6       16.08       -3.87     25.84 o 
  -7  23   6       11.11      -72.25     72.25 o 
  -5  23   6        6.44       -9.51     32.30 o 
  -3  23   6       21.73       58.69     57.00 o 
  -1  23   6       17.56       44.87     46.14 o 
  -6  24   6        4.20      -41.17     77.80 o 
  -4  24   6       60.49       17.99     33.69 o 
  -2  24   6       49.51       42.42     71.19 o 
 -13   1   7        5.63       62.95     49.95 o 
 -11   1   7       37.26       45.46     36.94 o 
  -9   1   7      285.62      300.40     47.77 o 
  -7   1   7      128.55      149.81     38.36 o 
  -5   1   7      383.56      341.64     33.23 o 
  -3   1   7      109.08      185.17     26.65 o 
  -1   1   7       49.94       73.89     20.35 o 
   1   1   7       39.00       30.40     23.40 o 
   3   1   7        2.84       24.95     25.21 o 
   5   1   7        3.24        8.35     63.13 o 
 -14   2   7      100.36       68.00     68.23 o 
 -12   2   7      125.98      193.41     49.19 o 
 -10   2   7      100.04      146.46     90.35 o 
  -8   2   7      219.36      329.30     54.47 o 
  -6   2   7      678.92      586.23     61.73 o 
  -4   2   7      651.96      643.17     90.48 o 
  -2   2   7      167.95      184.09     24.67 o 
   0   2   7        3.23       62.03     37.83 o 
   2   2   7        5.83       18.22     19.89 o 
   4   2   7       18.06       53.83     50.36 o 
   6   2   7        1.08       31.52     67.28 o 
 -13   3   7       21.82       32.20     41.47 o 
 -11   3   7       26.22       13.14     37.05 o 
  -9   3   7      933.58      829.32     77.46 o 
  -7   3   7      220.71      211.13     47.83 o 
  -5   3   7       88.56       86.28     24.60 o 
  -3   3   7      184.57      216.20     37.95 o 
  -1   3   7       59.40      141.40     28.32 o 
   1   3   7      234.79      280.05     54.88 o 
   3   3   7       40.89       28.23     26.16 o 
   5   3   7       20.52      109.50     76.86 o 
 -14   4   7       84.75       76.71     56.46 o 
 -12   4   7       25.27       -0.40     30.57 o 
 -10   4   7       40.40       40.95     37.09 o 
  -8   4   7      599.45      619.75     65.52 o 
  -6   4   7        0.31       33.00     25.93 o 
  -4   4   7      611.07      567.74     44.56 o 
  -2   4   7        1.34       24.11     14.42 o 
   0   4   7      119.78      130.86     25.75 o 
   2   4   7        4.99       27.75     24.38 o 
   4   4   7       43.32       74.10     81.98 o 
 -13   5   7        0.77       -6.52     42.84 o 
 -11   5   7        9.34        1.38     30.13 o 
  -9   5   7      247.12      195.06     42.70 o 
  -7   5   7      123.91      104.82     36.47 o 
  -5   5   7       31.56       34.18     19.64 o 
  -3   5   7       63.50      127.97     52.92 o 
  -1   5   7      248.05      268.31     22.03 o 
   1   5   7       28.01        2.43     19.38 o 
   3   5   7      142.31      151.32     49.38 o 
   5   5   7        4.35      -10.57     37.53 o 
 -14   6   7      172.91      166.67     61.72 o 
 -12   6   7      333.58      388.86    191.75 o 
 -10   6   7       35.94       80.47     43.25 o 
  -8   6   7       80.72       68.31     42.06 o 
  -6   6   7      143.55      189.95     38.77 o 
  -4   6   7      127.47      129.25     37.56 o 
  -2   6   7      182.00      219.39     23.60 o 
   0   6   7       95.38      104.44     32.14 o 
   2   6   7       43.96       17.49     24.07 o 
   4   6   7       29.53       19.91     38.12 o 
 -13   7   7       10.22      -15.66     40.78 o 
 -11   7   7       28.11       86.69     39.35 o 
  -9   7   7       79.29      140.71    102.49 o 
  -7   7   7        3.47        0.82     21.26 o 
  -5   7   7       29.42       69.15     22.41 o 
  -3   7   7       79.97       53.62     17.39 o 
  -1   7   7       92.76       95.14     26.79 o 
   1   7   7       85.15       33.11     25.37 o 
   3   7   7       24.70       18.12     38.23 o 
   5   7   7       19.21       70.92     66.14 o 
 -14   8   7       93.29      137.89     74.71 o 
 -12   8   7      212.66      159.32     56.56 o 
 -10   8   7        6.93      -20.80     30.68 o 
  -8   8   7        5.89       35.00     30.67 o 
  -6   8   7       28.07       25.72     21.93 o 
  -4   8   7       64.64       83.94     31.57 o 
  -2   8   7       21.41       10.38     20.42 o 
   0   8   7       65.78       85.77     35.33 o 
   2   8   7      192.45      208.46     51.51 o 
   4   8   7       66.74       62.11     55.00 o 
 -13   9   7       10.33        2.32     47.16 o 
 -11   9   7       15.08       37.57     74.13 o 
  -9   9   7       33.83       56.70     32.65 o 
  -7   9   7       33.04       47.83     24.93 o 
  -5   9   7       34.43       35.45     19.82 o 
  -3   9   7       51.56       24.06     18.91 o 
  -1   9   7      335.18      365.55     38.86 o 
   1   9   7       14.93        5.18     27.62 o 
   3   9   7       47.89       81.47     44.65 o 
   5   9   7        1.83      -47.95     47.95 o 
 -12  10   7       85.77      142.50    150.73 o 
 -10  10   7       30.55       -5.85     33.95 o 
  -8  10   7      188.43      155.41     60.11 o 
  -6  10   7      513.13      459.63     86.00 o 
  -4  10   7       96.95       84.70     18.37 o 
  -2  10   7       62.34       70.83     26.30 o 
   0  10   7       69.88       58.29     32.60 o 
   2  10   7       22.66       17.54     43.92 o 
   4  10   7        5.68      -63.27     63.27 o 
 -13  11   7        0.46      155.28    139.05 o 
 -11  11   7        4.69       82.49     79.20 o 
  -9  11   7       84.13       63.37     48.35 o 
  -7  11   7      280.73      335.21     70.91 o 
  -5  11   7        8.27       22.33     24.20 o 
  -3  11   7       33.54        4.65     18.33 o 
  -1  11   7      702.15      736.15     64.03 o 
   1  11   7       56.38        5.56     34.04 o 
   3  11   7       59.96      307.02    105.50 o 
 -12  12   7      107.06       18.56     51.56 o 
 -10  12   7       16.28       11.02     30.03 o 
  -8  12   7       47.18       25.37     30.06 o 
  -6  12   7      227.54      283.69     40.04 o 
  -4  12   7      122.71       99.37     26.37 o 
  -2  12   7       22.72       24.80     24.09 o 
   0  12   7       40.59       77.37     35.32 o 
   2  12   7       30.17        1.65     35.93 o 
   4  12   7       21.66      154.26     65.95 o 
 -11  13   7        0.77       37.41     35.67 o 
  -9  13   7       53.98       22.28     42.59 o 
  -7  13   7       85.82        9.34     27.45 o 
  -5  13   7       49.62      109.84     50.86 o 
  -3  13   7        6.75        3.47     19.02 o 
  -1  13   7      379.25      360.18     49.76 o 
   1  13   7      136.96      148.01     43.83 o 
   3  13   7        0.30       25.60     34.73 o 
 -12  14   7       77.51       66.60     77.03 o 
 -10  14   7      169.43       82.11     80.62 o 
  -8  14   7        6.86       -4.75     24.82 o 
  -6  14   7      219.12      133.45     73.31 o 
  -4  14   7      111.18      109.72     44.48 o 
  -2  14   7       72.58      117.54     31.44 o 
   0  14   7       94.30       67.15     52.97 o 
   2  14   7       10.60        9.64     48.55 o 
 -11  15   7       17.51       34.01     47.26 o 
  -9  15   7      149.03      234.08    195.42 o 
  -7  15   7       91.60      101.30     46.60 o 
  -5  15   7       42.74       27.34     30.35 o 
  -3  15   7       11.56       26.34     24.36 o 
  -1  15   7      142.80      142.69     52.95 o 
   1  15   7        7.29       25.93     33.49 o 
   3  15   7       18.08       70.21     73.55 o 
 -10  16   7        1.55      -40.78     40.78 o 
  -8  16   7       16.80       29.18     30.50 o 
  -6  16   7       26.52      -15.38     27.09 o 
  -4  16   7       16.67       43.46     36.00 o 
  -2  16   7       85.05       85.20     36.21 o 
   0  16   7       18.39       17.46     50.77 o 
   2  16   7       39.01      110.76     58.61 o 
 -11  17   7       22.55      122.76    153.45 o 
  -9  17   7       93.06       26.74     51.62 o 
  -7  17   7       45.88      -16.18     28.03 o 
  -5  17   7       33.24       84.37     38.63 o 
  -3  17   7        0.45      -11.40     26.70 o 
  -1  17   7       78.34      115.51     47.45 o 
   1  17   7       80.44       93.60     50.13 o 
 -10  18   7       14.38      -40.30     40.30 o 
  -8  18   7        6.82        2.17     34.92 o 
  -6  18   7        6.65       18.63     44.31 o 
  -4  18   7       33.78       42.27     33.75 o 
  -2  18   7       60.36       60.75     41.99 o 
   0  18   7        7.34       63.92     50.89 o 
   2  18   7        4.31       60.52     54.18 o 
  -9  19   7      124.88       89.09    106.23 o 
  -7  19   7       51.29       12.93     42.45 o 
  -5  19   7      120.27       62.39     48.78 o 
  -3  19   7       25.33       35.43     38.40 o 
  -1  19   7       28.89       56.21     53.32 o 
   1  19   7       29.66        7.33     55.29 o 
  -8  20   7       42.54       30.64     49.81 o 
  -6  20   7       25.88       35.86     44.62 o 
  -4  20   7       30.26       31.46     39.01 o 
  -2  20   7        9.27        8.74     62.02 o 
   0  20   7       10.96      -40.40     45.32 o 
  -7  21   7       23.64       58.15     42.16 o 
  -5  21   7        1.56       -6.75     32.44 o 
  -3  21   7       12.52      128.19     71.53 o 
  -1  21   7       61.31       51.83     67.76 o 
  -6  22   7        6.83       28.09     44.63 o 
  -4  22   7       18.04        2.32     69.67 o 
  -2  22   7       12.20       89.96     71.82 o 
 -14   0   8      151.99      177.17     91.12 o 
 -12   0   8       20.19        3.23     58.59 o 
 -10   0   8      490.87      639.01     93.49 o 
  -8   0   8      315.94      305.46     87.21 o 
  -6   0   8       76.90       65.16     48.60 o 
  -4   0   8      692.70      646.66     63.40 o 
  -2   0   8      178.84      233.47     45.16 o 
   0   0   8      331.86      297.83     79.34 o 
   2   0   8       23.39       -0.48     30.84 o 
 -13   1   8       16.90        1.17     46.03 o 
 -11   1   8       80.57      102.67     50.57 o 
  -9   1   8      580.12      590.66     71.71 o 
  -7   1   8       68.27       61.23     35.10 o 
  -5   1   8      137.97      250.55     37.55 o 
  -3   1   8        1.05      -18.26     18.26 o 
  -1   1   8        4.70        2.61     17.09 o 
   1   1   8       14.68       67.19     32.61 o 
   3   1   8        6.02      115.35     69.31 o 
 -14   2   8      100.37      124.08     49.02 o 
 -12   2   8       15.00       61.39     37.49 o 
 -10   2   8      187.40      252.50    137.82 o 
  -8   2   8       23.48       43.98     45.05 o 
  -6   2   8       22.53        2.71     24.98 o 
  -4   2   8      147.86      203.63     36.64 o 
  -2   2   8      126.74      187.58     41.17 o 
   0   2   8       30.91       25.42     65.66 o 
   2   2   8        2.65       96.74     51.81 o 
   4   2   8       30.01       -9.07     40.44 o 
 -13   3   8        4.13       62.93     35.95 o 
 -11   3   8        7.82        5.47     33.54 o 
  -9   3   8       95.27      203.73     81.23 o 
  -7   3   8      140.47      189.79     38.55 o 
  -5   3   8      408.80      407.74     55.36 o 
  -3   3   8       14.18       15.45     15.68 o 
  -1   3   8       99.79      118.06     27.15 o 
   1   3   8       27.69        2.37     26.12 o 
   3   3   8        0.87       15.80     36.80 o 
 -12   4   8       55.11       34.64     48.01 o 
 -10   4   8       40.07       41.79     34.97 o 
  -8   4   8       26.66       24.44     22.77 o 
  -6   4   8       92.39       48.97     26.25 o 
  -4   4   8      154.36      145.44     31.51 o 
  -2   4   8       58.07       98.57     25.08 o 
   0   4   8       11.62       15.07     27.74 o 
   2   4   8       53.81       74.95     46.89 o 
   4   4   8       12.83      -41.68     60.91 o 
 -13   5   8       31.99       62.11     41.19 o 
 -11   5   8        7.81      -10.54     30.99 o 
  -9   5   8      100.22       90.41     63.80 o 
  -7   5   8       45.86       67.73     29.11 o 
  -5   5   8       93.36       60.07     27.11 o 
  -3   5   8       76.71       99.65     22.47 o 
  -1   5   8      182.92      179.40     28.62 o 
   1   5   8       33.82       10.49     22.82 o 
   3   5   8       13.06      128.68     54.24 o 
 -12   6   8       15.17        1.90     34.85 o 
 -10   6   8       88.96       47.24     58.23 o 
  -8   6   8       76.43       70.91     40.54 o 
  -6   6   8       93.13      116.67     53.37 o 
  -4   6   8       50.20       19.06     18.78 o 
  -2   6   8      196.10      275.33     63.82 o 
   0   6   8       37.37       41.83     25.44 o 
   2   6   8       22.86       77.90     63.39 o 
 -13   7   8        5.65       79.45     74.33 o 
 -11   7   8       84.85       77.56     54.66 o 
  -9   7   8       41.57       45.96     28.83 o 
  -7   7   8       12.75       64.86     33.19 o 
  -5   7   8       25.25       58.11     33.90 o 
  -3   7   8        6.21       37.93     34.39 o 
  -1   7   8      197.43      203.78     49.80 o 
   1   7   8      175.89      268.20     52.16 o 
   3   7   8       11.55      -14.51     40.85 o 
 -12   8   8        1.74       25.93     31.44 o 
 -10   8   8       12.23       26.19     33.59 o 
  -8   8   8        5.81       34.71     34.68 o 
  -6   8   8      119.02       75.85     31.49 o 
  -4   8   8        2.35       15.55     19.61 o 
  -2   8   8        3.72       25.68     27.23 o 
   0   8   8       17.92       34.80     42.25 o 
   2   8   8       55.51      -51.59     51.59 o 
 -13   9   8       56.84       58.89     77.49 o 
 -11   9   8       41.36       37.91     45.84 o 
  -9   9   8       17.78       89.35     67.98 o 
  -7   9   8        9.26       24.27     30.51 o 
  -5   9   8       42.48       41.54     25.34 o 
  -3   9   8       50.62      126.88     48.98 o 
  -1   9   8      208.83      221.10     66.27 o 
   1   9   8       92.08      142.53     47.54 o 
   3   9   8        5.05       64.85     46.91 o 
 -12  10   8       22.38       19.65     37.82 o 
 -10  10   8        7.53      -23.70     29.85 o 
  -8  10   8       22.35        8.71     21.64 o 
  -6  10   8      136.11      191.79     37.05 o 
  -4  10   8       51.15      124.48     59.85 o 
  -2  10   8       24.93       51.44     31.54 o 
   0  10   8       55.92       30.12     46.76 o 
   2  10   8        0.62      -42.18     74.33 o 
 -11  11   8       29.91       71.93     51.01 o 
  -9  11   8        9.14       -9.20     31.78 o 
  -7  11   8       96.45      101.77     35.83 o 
  -5  11   8       45.75        5.84     44.62 o 
  -3  11   8        9.28       35.60     28.06 o 
  -1  11   8        1.48      -35.26     35.26 o 
   1  11   8       24.65       10.08     43.95 o 
 -12  12   8       43.02      266.23    133.59 o 
 -10  12   8        1.59       84.94     62.40 o 
  -8  12   8       26.30       70.37     32.00 o 
  -6  12   8       34.18       65.33     40.60 o 
  -4  12   8       38.92       97.67     67.50 o 
  -2  12   8        4.64       41.27     29.02 o 
   0  12   8       10.05      -21.31     30.07 o 
   2  12   8       49.30      -46.62     85.38 o 
 -11  13   8      108.43       44.01     47.17 o 
  -9  13   8       20.41       16.99     45.56 o 
  -7  13   8       28.81       55.25     31.84 o 
  -5  13   8       27.72       -2.46     34.15 o 
  -3  13   8        4.90      183.43    146.07 o 
  -1  13   8       40.49       33.98     43.28 o 
   1  13   8       82.80       44.71     49.53 o 
 -10  14   8        0.32       -1.63     37.27 o 
  -8  14   8        0.46       37.39     29.86 o 
  -6  14   8      224.79      185.34     56.06 o 
  -4  14   8        4.79       -3.64     26.46 o 
  -2  14   8       65.87       44.44     31.12 o 
   0  14   8        0.73       -3.82     37.20 o 
 -11  15   8        4.85      -15.42     50.81 o 
  -9  15   8        6.78       -7.70     34.26 o 
  -7  15   8      111.50       41.35     69.28 o 
  -5  15   8       35.09       -6.05     30.03 o 
  -3  15   8       27.13       18.23     36.20 o 
  -1  15   8        7.09       49.51     44.51 o 
   1  15   8        4.02       86.75     93.70 o 
 -10  16   8        8.03        0.63     70.17 o 
  -8  16   8       26.45      -30.32     78.31 o 
  -6  16   8       74.35       77.34     46.84 o 
  -4  16   8        9.60       95.31     43.19 o 
  -2  16   8       29.41       54.73     65.11 o 
   0  16   8       13.62        7.54     81.25 o 
  -9  17   8        1.17       -4.92     33.10 o 
  -7  17   8      154.34       59.28     76.91 o 
  -5  17   8       47.65      141.49     49.86 o 
  -3  17   8       23.80       19.89     41.38 o 
  -1  17   8       28.82      -10.81     70.32 o 
  -8  18   8       22.40       38.77     38.30 o 
  -6  18   8        9.81      -14.81     32.69 o 
  -4  18   8       41.89      150.17    104.44 o 
  -2  18   8       29.02       12.79     63.27 o 
  -7  19   8       75.75      -18.99     39.33 o 
  -5  19   8        2.59       43.39     42.45 o 
  -3  19   8       71.31       61.50     56.18 o 
  -6  20   8       11.99       67.39     48.37 o 
  -4  20   8       20.33       17.13     39.86 o 
 -13   1   9        2.71       60.81     57.47 o 
 -11   1   9       47.53       29.33     38.07 o 
  -9   1   9      139.53      247.38     49.85 o 
  -7   1   9       61.40       23.32     37.62 o 
  -5   1   9       79.43       95.63     34.13 o 
  -3   1   9       31.86        7.98     26.10 o 
  -1   1   9       42.03      -14.14     35.42 o 
   1   1   9        8.38       68.48     40.22 o 
 -12   2   9       59.61       19.28     41.38 o 
 -10   2   9      159.26       99.13     54.05 o 
  -8   2   9       38.34       20.61     34.15 o 
  -6   2   9       64.10       58.18     43.37 o 
  -4   2   9        2.79       48.10     28.45 o 
  -2   2   9      288.76      307.20     42.66 o 
   0   2   9       22.50      -21.75     37.25 o 
   2   2   9        2.45       -6.18     43.97 o 
 -13   3   9        2.16      -12.31     46.10 o 
 -11   3   9       95.90       27.45     49.67 o 
  -9   3   9      442.07      315.13     62.19 o 
  -7   3   9       74.67       44.50     36.69 o 
  -5   3   9       93.36       93.89     33.98 o 
  -3   3   9       15.52       16.69     38.87 o 
  -1   3   9      152.83       81.66     45.90 o 
   1   3   9        6.05        1.98     40.30 o 
 -12   4   9       41.76      -21.18     48.07 o 
 -10   4   9       78.66      126.69     49.72 o 
  -8   4   9        8.51       30.18     35.34 o 
  -6   4   9       12.26       24.90     29.10 o 
  -4   4   9        5.76       65.20     29.12 o 
  -2   4   9      100.56       43.10     33.25 o 
   0   4   9       11.07       32.40     25.75 o 
   2   4   9        1.56      -42.04     42.80 o 
 -11   5   9       15.62       49.27     43.49 o 
  -9   5   9      165.80      151.73     51.75 o 
  -7   5   9       67.94      158.37    102.73 o 
  -5   5   9       41.32       45.56     28.90 o 
  -3   5   9       23.39       46.30     47.01 o 
  -1   5   9       21.57       -1.83     30.42 o 
   1   5   9       18.12       13.45     36.41 o 
 -12   6   9       10.92       58.79     50.35 o 
 -10   6   9      138.42       49.35     58.60 o 
  -8   6   9        0.86       26.50     34.58 o 
  -6   6   9        5.52      -18.13     23.14 o 
  -4   6   9       32.26       95.68     82.12 o 
  -2   6   9       66.63       15.70     43.48 o 
   0   6   9       39.88       98.20     82.34 o 
 -11   7   9        2.86       19.26     64.00 o 
  -9   7   9       43.91       64.78     60.18 o 
  -7   7   9       75.07      180.22    114.74 o 
  -5   7   9        5.70      191.89     71.72 o 
  -3   7   9       27.91       59.04    116.63 o 
  -1   7   9       26.76      -11.89     35.88 o 
   1   7   9        7.76      -35.76     44.76 o 
 -12   8   9        0.90        9.88     36.80 o 
 -10   8   9      103.58      223.80     66.98 o 
  -8   8   9        1.55       13.27     31.76 o 
  -6   8   9       49.67       18.21     29.66 o 
  -4   8   9       61.37       39.40     37.40 o 
  -2   8   9       38.17       33.42     46.84 o 
   0   8   9       25.07      100.55     57.20 o 
 -11   9   9        0.17       16.30     32.61 o 
  -9   9   9       28.57       18.36     36.55 o 
  -7   9   9       43.13       67.43     34.93 o 
  -5   9   9        4.84       37.47     85.18 o 
  -3   9   9       30.00       -0.74     44.91 o 
  -1   9   9       66.29       78.36     46.65 o 
   1   9   9        8.24      105.03    140.08 o 
 -10  10   9       19.39      129.35     49.77 o 
  -8  10   9       27.98       56.13     36.11 o 
  -6  10   9       57.91      122.71     53.77 o 
  -4  10   9       26.58       82.19     92.69 o 
  -2  10   9       22.09      127.61     53.64 o 
   0  10   9       21.37      118.93     50.55 o 
 -11  11   9        0.19      -17.55     38.16 o 
  -9  11   9       15.26       32.58     56.39 o 
  -7  11   9       44.68       11.96     56.55 o 
  -5  11   9        4.17       41.59     37.41 o 
  -3  11   9       69.11      175.97     49.97 o 
  -1  11   9        1.83       42.23     58.45 o 
 -10  12   9        3.86      136.35     49.64 o 
  -8  12   9        8.44       18.94     42.31 o 
  -6  12   9      100.99       71.78     41.06 o 
  -4  12   9        7.83      232.73     54.61 o 
  -2  12   9        6.99      -11.35     29.94 o 
   0  12   9       43.15       30.99     86.39 o 
  -9  13   9        3.93       54.39     59.94 o 
  -7  13   9        8.35      -12.41     44.02 o 
  -5  13   9       27.32       58.46    130.67 o 
  -3  13   9       31.42      105.34     48.65 o 
  -1  13   9       19.72      -32.48     47.68 o 
 -10  14   9        6.48       -6.95     88.85 o 
  -8  14   9        3.41       65.61     55.13 o 
  -6  14   9       31.90      131.20     98.67 o 
  -4  14   9       13.12       49.38     52.76 o 
  -2  14   9       45.37      111.34     79.01 o 
  -9  15   9       11.53      135.19     83.69 o 
  -7  15   9       72.79      103.70    120.63 o 
  -5  15   9       32.67       40.40     42.04 o 
  -3  15   9        8.89      124.63    133.57 o 
  -8  16   9        5.21       70.91    111.42 o 
  -6  16   9       11.01       13.50     42.08 o 
  -4  16   9        1.52      -26.46     44.83 o 
  -7  17   9        4.30       50.33     52.15 o 
  -5  17   9        2.96      -18.00     43.97 o 
 -10   0  10       19.27       26.01     57.63 o 
  -8   0  10       56.90       89.05     62.26 o 
  -6   0  10      110.32      125.92     68.58 o 
  -4   0  10       14.37       32.14     53.09 o 
  -2   0  10       50.01       39.77     72.39 o 
 -11   1  10        1.72        5.99     39.74 o 
  -9   1  10      284.49      226.91     65.33 o 
  -7   1  10      163.09      218.51     65.32 o 
  -5   1  10        9.04       20.15     38.71 o 
  -3   1  10       20.46       39.96     44.69 o 
  -1   1  10      135.81       45.86     54.23 o 
 -10   2  10       28.13       -6.04     34.75 o 
  -8   2  10        5.07      -30.87     35.81 o 
  -6   2  10        9.49       16.67     69.23 o 
  -4   2  10        2.62       25.92     38.32 o 
  -2   2  10       94.33       68.88     78.02 o 
 -11   3  10       10.33        3.53     53.43 o 
  -9   3  10       42.70       20.43     42.02 o 
  -7   3  10       35.41       18.67     38.11 o 
  -5   3  10       19.91       28.40     48.84 o 
  -3   3  10       11.17       -8.62     32.44 o 
  -1   3  10       27.52      -23.31     66.99 o 
 -10   4  10       57.54       20.23     50.20 o 
  -8   4  10        6.70       92.15     45.61 o 
  -6   4  10       81.76      155.70     80.14 o 
  -4   4  10       14.27       52.82     43.65 o 
  -2   4  10       38.48       12.40     60.67 o 
 -11   5  10       16.31        1.53     39.69 o 
  -9   5  10      183.90      145.33     62.58 o 
  -7   5  10       31.01      166.98    146.09 o 
  -5   5  10       25.51      -36.44     51.55 o 
  -3   5  10        2.91      -11.32     29.30 o 
  -1   5  10       40.48       66.31     83.40 o 
 -10   6  10       15.46      113.63     67.88 o 
  -8   6  10        4.42       69.34     48.88 o 
  -6   6  10       21.42       11.78     38.53 o 
  -4   6  10        7.10      -30.21     46.36 o 
  -2   6  10       17.22       32.00     71.53 o 
  -9   7  10       41.19      102.12     52.61 o 
  -7   7  10       30.45       35.61     42.43 o 
  -5   7  10       52.86       79.16     54.96 o 
  -3   7  10        9.25       22.86     46.62 o 
 -10   8  10        6.85      -75.15     75.15 o 
  -8   8  10        9.52        2.22     50.05 o 
  -6   8  10       61.74      122.74     61.89 o 
  -4   8  10        8.74       75.71     57.95 o 
  -2   8  10       17.38       43.97     66.60 o 
  -9   9  10       31.91      171.38     78.81 o 
  -7   9  10        8.61      111.74     57.18 o 
  -5   9  10       61.12       76.96     56.14 o 
  -3   9  10       18.89       97.46     56.09 o 
  -8  10  10        3.35       95.49     63.06 o 
  -6  10  10        4.12       10.62     38.07 o 
  -4  10  10        1.90       -8.75     35.53 o 
  -9  11  10       20.02        9.17     56.13 o 
  -7  11  10        3.72       84.43    120.83 o 
  -5  11  10        2.49       -4.88     46.93 o 
  -8  12  10       23.66      145.85     73.83 o 
  -6  12  10       13.32       35.41     42.20 o 
  -8   2  11       30.19      313.52    105.26 o 
  -7   3  11       98.99      199.33     76.59 o 
                                                 
